# Supplementary material for: Delineating organizational principles of the endogenous L-A virus by cryo-EM and computational analysis of native cell extracts
Source: Commun Biol. 2024 May 10;7:557. doi: 10.1038/s42003-024-06204-7 (PMC11087493; doi:10.1038/s42003-024-06204-7)
Supplement: Supplementary file 4 — Supplementary Data [file 42003_2024_6204_MOESM4_ESM.xlsx]

## Sheet: Fig1e_FigS3a_MS_raw_data
mID	pathway	x	y
O13563	Proteasome	0.0355655	20.4875
O13563	Proteasome	0.927946	20.5107
O14455	Ribosome	-0.0664509	26.9568
O14455	Ribosome	1.0506	27.0803
O14467	other	0.010286	24.5744
O14467	other	0.929503	24.4391
P00044	other	0.0118768	22.1567
P00044	other	0.981967	22.6923
P00330	Glycolysis / Gluconeogenesis	0.174016	22.0686
P00330	Glycolysis / Gluconeogenesis	0.983863	21.7568
P00358	Glycolysis / Gluconeogenesis	-0.135196	21.9944
P00358	Glycolysis / Gluconeogenesis	1.08854	21.9324
P00359	Glycolysis / Gluconeogenesis	1.11022e-16	25.0669
P00359	Glycolysis / Gluconeogenesis	0.965257	24.8867
P00498	other	-0.0727012	20.4929
P00498	other	1.013	20.5483
P00549	other	1.11022e-16	23.7492
P00549	other	0.984915	23.4253
P00560	Glycolysis / Gluconeogenesis	0.100449	21.4238
P00560	Glycolysis / Gluconeogenesis	0.903457	21.4926
P00830	other	1.11022e-16	23.5952
P00830	other	0.963439	23.2045
P00890	Carbon metabolism	1.11022e-16	18.0889
P00890	Carbon metabolism	0.931846	20.3426
P00925	Glycolysis / Gluconeogenesis	0.0721199	24.4348
P00925	Glycolysis / Gluconeogenesis	1.01652	24.1802
P00927	Carbon metabolism	0.0357235	21.7556
P00927	Carbon metabolism	1.07314	21.5952
P00942	Glycolysis / Gluconeogenesis	-0.197343	20.4022
P00942	Glycolysis / Gluconeogenesis	1.19933	20.6681
P00950	Glycolysis / Gluconeogenesis	0.147685	22.3637
P00950	Glycolysis / Gluconeogenesis	1	22.2295
P01123	other	0.0726602	21.2828
P01123	other	1.14737	20.8539
P02294	other	-0.0238725	26.6883
P02294	other	0.9664	26.4956
P02309	other	1.11022e-16	25.0059
P02309	other	0.99436	24.6726
P02400	Ribosome	-0.111198	23.3664
P02400	Ribosome	0.96456	23.378
P02406	Ribosome	0.0658051	26.9568
P02406	Ribosome	1.1202	27.1148
P14127	Ribosome	0.0392977	27.985
P14127	Ribosome	1	28.0013
P02557	other	0.0356512	24.421
P02557	other	1.03496	24.2289
P02994	other	0.0767179	27.9909
P02994	other	0.956291	27.9182
P04046	other	0.0159287	27.1807
P04046	other	0.962366	26.8221
P04050	RNA polymerase	-0.112329	22.3533
P04050	RNA polymerase	1	22.3843
P04051	RNA polymerase	-0.074795	22.3493
P04051	RNA polymerase	0.963508	22.2432
P04147	RNA degradation	-0.0289734	26.9517
P04147	RNA degradation	1.06606	26.8656
P04449	Ribosome	1.11022e-16	26.2827
P04449	Ribosome	1	26.4139
P04456	Ribosome	-0.0282171	27.9486
P04456	Ribosome	1.03661	28.0143
P04650	Ribosome	0.148527	22.631
P04650	Ribosome	0.940662	22.4341
P04801	other	-0.105112	24.0659
P04801	other	0.939032	23.9667
P04840	other	0.0735743	22.4206
P04840	other	1.0084	21.8469
P04912	other	0.0306918	25.7042
P04912	other	0.994007	25.3457
P05030	other	-0.0367489	26.3553
P05030	other	1.03749	25.7481
P05317	Ribosome	-0.0282925	28.3203
P05317	Ribosome	1	28.4065
P05318	Ribosome	1.11022e-16	26.4266
P05318	Ribosome	0.963883	26.7442
P05319	Ribosome	1.11022e-16	26.7323
P05319	Ribosome	0.927508	26.8431
P05626	other	0.107135	20.7343
P05626	other	0.861844	20.4723
P05737	Ribosome	-0.0645726	27.5896
P05737	Ribosome	1	27.6094
P05738	Ribosome	-0.0204079	27.1661
P05738	Ribosome	0.903489	27.2813
P05739	Ribosome	0.072177	27.0304
P05739	Ribosome	0.910213	27.112
P05740	Ribosome	0.00169766	27.9826
P05740	Ribosome	0.963584	28.0154
P05744	Ribosome	-0.033811	26.7569
P05744	Ribosome	1	27.0129
P05745	Ribosome	-0.106492	22.5013
P05745	Ribosome	1.03053	22.9521
P05747	Ribosome	-0.00862527	22.8408
P05747	Ribosome	1.1099	23.2249
P05748	Ribosome	0.0357887	27.077
P05748	Ribosome	0.94091	27.2753
P05749	Ribosome	0.0276215	25.6312
P05749	Ribosome	0.96242	25.7463
P05750	Ribosome	0.0158748	28.2878
P05750	Ribosome	1	28.3085
P05755	Ribosome	1.11022e-16	27.2626
P05755	Ribosome	0.984243	27.3607
P05756	Ribosome	1.11022e-16	27.6803
P05756	Ribosome	0.967329	27.7916
P05759	Ribosome	0.0370794	25.3031
P05759	Ribosome	1.02156	25.3076
P06102	RNA degradation	-0.0381793	19.8655
P06102	RNA degradation	1.04062	19.9737
P06103	RNA transport	1.11022e-16	25.3638
P06103	RNA transport	1.0376	25.5909
P06105	other	-0.0998389	26.4936
P06105	other	0.96238	25.8731
P06169	Glycolysis / Gluconeogenesis	-0.0375949	23.8585
P06169	Glycolysis / Gluconeogenesis	1.03058	23.6547
P06367	Ribosome	1.11022e-16	26.916
P06367	Ribosome	1.00263	27.0786
P06634	other	0.00172908	24.2181
P06634	other	0.986213	24.2133
P07149	other	-0.0134625	25.9818
P07149	other	0.970597	26.16
P07213	other	0.0449564	23.0619
P07213	other	0.886877	22.6926
P07244	other	-0.0372604	23.757
P07244	other	0.968968	23.6537
P07245	other	1.11022e-16	25.8493
P07245	other	0.974139	26.0266
P07251	other	0.042577	24.0151
P07251	other	1	23.6858
P07257	other	0.125192	20.3925
P07257	other	1.04007	20.0742
P07259	other	1.11022e-16	25.2936
P07259	other	0.991475	25.274
P07260	RNA transport	-0.0307602	23.4432
P07260	RNA transport	0.979686	23.3268
P07273	other	0.0656939	19.401
P07273	other	1.06317	19.7591
P07280	Ribosome	1.11022e-16	28.3653
P07280	Ribosome	0.974309	28.635
P07347	other	-0.0886858	21.2247
P07347	other	1.15303	21.0844
P07703	RNA polymerase	0.0297284	24.2555
P07703	RNA polymerase	0.963999	24.1462
P08518	RNA polymerase	-0.0733495	21.4703
P08518	RNA polymerase	1.10854	21.6142
P08566	other	0.069576	23.9751
P08566	other	1.01941	24.0691
P09032	RNA transport	-0.114993	20.6666
P09032	RNA transport	1.10412	21.1075
P09064	RNA transport	0.0766459	24.0389
P09064	RNA transport	0.876862	24.2513
P09440	other	-0.0164095	24.169
P09440	other	1.07858	23.9735
P09624	Glycolysis / Gluconeogenesis	-0.0376253	22.3405
P09624	Glycolysis / Gluconeogenesis	1.09946	22.0798
P09733	other	0.00732851	23.0609
P09733	other	0.895192	22.9699
P09734	other	-0.0932876	22.1719
P09734	other	0.910978	21.9969
Q3E792	Ribosome	-0.0381862	24.3024
Q3E792	Ribosome	0.892232	24.4468
P0C0V8	Ribosome	1.11022e-16	24.1187
P0C0V8	Ribosome	0.963491	24.415
Q3E757	Ribosome	1.11022e-16	27.3755
Q3E757	Ribosome	0.962399	27.4231
P0C2H6	Ribosome	0.0322575	27.4043
P0C2H6	Ribosome	0.964007	27.499
P0C2H8	Ribosome	-0.036685	27.0122
P0C2H8	Ribosome	0.970947	27.0484
Q03612	other	0.0358925	24.8719
Q03612	other	1.055	24.4317
P0CH09	other	0.0723896	21.7682
P0CH09	other	1.01878	21.736
P0CS90	RNA degradation	-0.0225353	23.2742
P0CS90	RNA degradation	0.930221	23.2944
P0CX24	other	-0.0556098	27.987
P0CX24	other	0.932306	28.0465
P0CX26	other	0.0373395	24.9406
P0CX26	other	0.931556	25.2523
P0CX28	other	-0.0300129	24.7506
P0CX28	other	1	24.7976
P0CX30	other	1.11022e-16	27.1191
P0CX30	other	1.10277	27.2903
P0CX32	other	0.0429267	26.6737
P0CX32	other	1	26.7285
P0CX34	other	0.204714	22.9283
P0CX34	other	1.07022	23.2855
P0CX36	other	-0.0338047	27.8195
P0CX36	other	1.02441	27.8715
P0CX38	other	1.11022e-16	28.1245
P0CX38	other	1	28.2412
P0CX40	other	0.072393	27.5204
P0CX40	other	1.07497	27.6173
P0CX42	other	1.11022e-16	28.2177
P0CX42	other	0.975428	28.4489
P0CX44	other	-0.0682653	26.4632
P0CX44	other	0.964648	26.6845
P0CX46	other	0.00594886	27.6081
P0CX46	other	1	27.7639
P0CX48	other	-0.0109462	27.3161
P0CX48	other	1	27.4207
P0CX50	other	0.0328862	27.2898
P0CX50	other	1	27.5424
P0CX52	other	-0.0462435	27.3355
P0CX52	other	1	27.4827
P0CX54	other	-0.0364052	27.3895
P0CX54	other	0.926462	27.5029
P0CX56	other	0.0379233	28.3332
P0CX56	other	1.03343	28.3342
P0CX64	other	-0.0794687	21.1277
P0CX64	other	1.15081	20.9955
P0CX83	other	0.0368394	27.0112
P0CX83	other	1	27.2234
P0CX85	other	-0.0371523	27.0687
P0CX85	other	1	27.1646
P10080	other	-0.121219	22.9821
P10080	other	0.962512	23.0018
P10081	other	-0.0229886	25.1112
P10081	other	1.0331	24.7592
P10591	other	-0.0694669	26.3829
P10591	other	1.03187	26.3701
P10592	other	-0.0848689	23.1442
P10592	other	1.07357	23.1424
P10614	other	1.11022e-16	22.3992
P10614	other	0.963098	21.6584
P10622	Ribosome	0.0692067	26.466
P10622	Ribosome	1	26.4704
P10659	other	-0.142809	20.7413
P10659	other	1.13303	20.5517
P10662	other	0.0197246	20.4169
P10662	other	0.853892	20.862
P10664	Ribosome	0.0257759	28.6352
P10664	Ribosome	1	28.7922
P10962	other	-0.147642	23.3804
P10962	other	1.18061	23.318
P10964	RNA polymerase	0.014011	25.1214
P10964	RNA polymerase	1	25.0579
P11076	other	-0.170676	19.8157
P11076	other	1.0216	19.4639
P11484	other	1.11022e-16	28.976
P11484	other	1	29.1491
P11632	other	0.178903	22.664
P11632	other	1.10051	22.6801
P11633	other	0.0207417	21.1853
P11633	other	0.803435	21.0939
P11938	other	-0.0335473	21.8721
P11938	other	0.953884	21.7126
P12385	other	0.1054	23.646
P12385	other	1.03575	23.5699
P12612	other	-0.110919	22.6306
P12612	other	0.962469	22.5878
P12686	other	-0.0373025	19.5849
P12686	other	1.24404	20.4866
P12687	other	-0.110267	19.8461
P12687	other	0.969717	19.1762
P12695	Glycolysis / Gluconeogenesis	0.0189582	23.4592
P12695	Glycolysis / Gluconeogenesis	1.06811	22.9552
P12754	RNA transport	0.0677745	20.6518
P12754	RNA transport	0.957485	20.8942
P12945	other	0.104851	22.2991
P12945	other	0.890601	22.2026
P14020	other	-0.0672281	22.5584
P14020	other	0.932157	22.2742
P14120	Ribosome	0.0361208	26.5101
P14120	Ribosome	1.01874	26.5189
P14126	Ribosome	0.140059	26.9751
P14126	Ribosome	0.944061	27.0876
P14741	RNA transport	0.00679834	21.2373
P14741	RNA transport	1.09365	21.4912
P15108	other	-0.0113142	24.6203
P15108	other	1.04147	24.3795
P15180	other	-0.0296087	22.5568
P15180	other	0.925108	22.5945
P15274	other	-0.0629648	20.1047
P15274	other	1.03183	20.3391
P15303	other	-0.029795	20.6494
P15303	other	0.89842	20.4592
P15424	other	0.036231	23.3537
P15424	other	0.926469	23.1432
P15565	other	0.0600894	22.9613
P15565	other	1.03727	22.3921
P15646	Ribosome biogenesis	1.11022e-16	25.5078
P15646	Ribosome biogenesis	1.03543	25.2384
P16140	other	-0.0193586	23.0214
P16140	other	0.992086	23.0516
P16387	Glycolysis / Gluconeogenesis	-0.00718539	23.9993
P16387	Glycolysis / Gluconeogenesis	1.0372	23.497
P16451	other	-0.0273995	21.7336
P16451	other	0.837921	21.5468
P16474	other	1.11022e-16	21.0143
P16474	other	1.16079	20.9155
P16521	other	1.11022e-16	27.5461
P16521	other	0.96246	27.6133
P16603	other	0.0825507	20.9789
P16603	other	0.840276	20.6498
P16622	other	-0.146692	22.3762
P16622	other	1.00366	22.0717
P16649	other	1.11022e-16	19.5775
P16649	other	0.971044	19.6979
P16861	Glycolysis / Gluconeogenesis	1.11022e-16	26.9997
P16861	Glycolysis / Gluconeogenesis	1.03609	27.0287
P16862	Glycolysis / Gluconeogenesis	1.11022e-16	26.3432
P16862	Glycolysis / Gluconeogenesis	1	26.3404
P17076	Ribosome	-0.0344129	24.2337
P17076	Ribosome	1	24.2883
P17106	other	0.169943	19.8276
P17106	other	1	18.9283
P17255	other	-0.0302114	21.4005
P17255	other	0.949415	21.3905
P17558	other	-0.0748546	19.8272
P17558	other	1.06831	20.505
P17629	other	0.136301	20.308
P17629	other	1.09554	20.4529
P17883	other	0.0740833	21.1242
P17883	other	1.13105	21.4975
P17891	other	-0.0730862	23.7742
P17891	other	1.05704	24.0699
P18239	other	0.144001	22.5053
P18239	other	0.945215	21.8413
P18900	other	-0.0682901	19.4044
P18900	other	1	18.8639
P19097	other	-0.0338592	26.1374
P19097	other	0.96264	26.3471
P19262	Carbon metabolism	1.11022e-16	24.8551
P19262	Carbon metabolism	0.96358	24.7048
P19454	Ribosome biogenesis	1.11022e-16	20.1911
P19454	Ribosome biogenesis	1.03376	20.1469
P19524	other	-0.126294	21.2268
P19524	other	1.06265	21.2257
P19882	RNA degradation	-0.0317097	22.4886
P19882	RNA degradation	0.952221	22.6416
P20081	other	0.026043	21.4075
P20081	other	1.0183	21.3569
P20434	other	0.0125145	22.027
P20434	other	0.880857	21.9374
P20435	RNA polymerase	0.111185	21.1335
P20435	RNA polymerase	0.904969	21.034
P20436	RNA polymerase	-0.0200579	22.055
P20436	RNA polymerase	1.02159	22.1209
P20447	other	0.122421	21.2538
P20447	other	1.04902	20.5645
P20448	other	-0.177521	21.4441
P20448	other	0.872273	21.5239
P20449	RNA transport	0.0327426	20.7173
P20449	RNA transport	0.864302	20.5526
P20459	RNA transport	-0.0944775	23.215
P20459	RNA transport	0.962666	23.4957
P20967	Carbon metabolism	-0.0475795	25.1536
P20967	Carbon metabolism	0.964156	24.9494
P21304	other	-0.00582325	21.6191
P21304	other	1.03131	21.6784
P21538	other	0.105813	20.8053
P21538	other	1.07413	20.7115
P21576	other	0.0932589	23.1498
P21576	other	0.875948	22.4266
P21827	other	-0.0519597	21.2125
P21827	other	0.965134	21.0689
P21954	Carbon metabolism	-0.0133542	23.8015
P21954	Carbon metabolism	1.04724	23.9425
P22137	other	0.00326318	26.4828
P22137	other	1	26.6653
P22138	RNA polymerase	-0.0896094	24.193
P22138	RNA polymerase	0.964426	24.0394
P22146	other	-0.0254357	21.2662
P22146	other	0.928266	21.0802
P22147	Ribosome biogenesis	-0.047529	23.1373
P22147	Ribosome biogenesis	1	23.253
P22276	RNA polymerase	1.11022e-16	21.1386
P22276	RNA polymerase	1.03405	21.0725
P22336	other	-0.00459317	21.8364
P22336	other	0.948299	21.7751
P22353	Ribosome	0.0229879	21.0586
P22353	Ribosome	0.936472	21.2327
P22803	other	-0.0674393	21.064
P22803	other	0.877101	20.7893
P22936	other	0.0101024	20.1224
P22936	other	0.95545	20.0769
P23172	L-BC virus	0.0365431	26.3566
P23172	L-BC virus	0.925282	25.7553
P23201	other	1.11022e-16	19.0337
P23201	other	1	19.5522
P23248	Ribosome	1.11022e-16	27.852
P23248	Ribosome	0.997942	27.8317
P23293	other	-0.0323939	19.3876
P23293	other	1.00753	19.6841
P23301	other	-0.0658693	23.0803
P23301	other	0.927073	23.5747
P23644	other	-0.108051	20.3075
P23644	other	0.894178	20.1613
P24000	Ribosome	0.0569146	22.8911
P24000	Ribosome	0.808874	21.9701
P24276	other	0.0691488	21.9518
P24276	other	0.978031	21.8139
P24783	other	1.11022e-16	20.557
P24783	other	1.06514	21.5278
P25087	other	0.0346848	24.0801
P25087	other	1.02281	23.7303
P25293	other	-0.103265	20.802
P25293	other	1.15948	20.5915
P25294	other	0.0692773	22.4919
P25294	other	1.02658	22.4863
P25298	other	0.0387242	20.3183
P25298	other	0.969478	20.342
P25342	other	-0.0607976	21.7594
P25342	other	1.05732	21.8264
P25343	other	0.0355586	21.2734
P25343	other	1.11232	21.1621
P25349	other	-0.0335119	19.485
P25349	other	0.962435	19.0691
P25367	other	-0.103822	23.6571
P25367	other	0.85548	23.3076
P25368	Ribosome biogenesis	0.0330484	19.8067
P25386	other	-0.148077	22.6394
P25386	other	1.07452	22.4
P25441	RNA polymerase	0.036001	19.4758
P25441	RNA polymerase	1.03678	19.3527
P25443	Ribosome	-0.0372763	27.2703
P25443	Ribosome	1.06643	27.2757
P25491	other	0.111216	23.3634
P25491	other	1.14467	23.3014
P25555	other	1.11022e-16	22.6006
P25555	other	1	22.5836
P25567	other	-0.0253284	25.2278
P25567	other	1	25.411
P25582	other	1.11022e-16	23.2294
P25582	other	1.00361	23.37
P25586	other	-0.102998	21.429
P25586	other	0.883014	21.43
P25623	other	-0.043592	21.1108
P25623	other	0.976602	21.0024
P25626	Ribosome	-0.148761	20.99
P25626	Ribosome	1.08957	21.0256
P25642	other	-0.037423	25.2995
P25642	other	1	25.8716
P25644	RNA degradation	-0.165644	20.4574
P25644	RNA degradation	0.749494	20.4875
P25694	other	1.11022e-16	23.9231
P25694	other	1.10932	24.2461
P25808	other	0.0322178	20.8419
P25808	other	0.989394	20.9483
P26321	Ribosome	0.0357935	27.8692
P26321	Ribosome	0.991645	27.899
P26755	other	0.0321378	20.7824
P26755	other	0.882472	20.9033
P26783	Ribosome	1.11022e-16	27.9116
P26783	Ribosome	1	28.0974
P26784	Ribosome	-0.0257797	26.6293
P26784	Ribosome	1.03728	26.8296
P26785	Ribosome	-0.103275	26.9684
P26785	Ribosome	0.966662	27.1905
P26786	Ribosome	-0.0363219	27.5044
P26786	Ribosome	0.985564	27.661
P26793	other	1.11022e-16	20.6897
P26793	other	1.01966	20.7549
P27476	other	-0.0638055	22.9066
P27476	other	0.998078	22.8196
P27692	other	0.0376417	21.1102
P27692	other	0.906082	21.2657
P27809	other	-0.223924	20.9949
P27809	other	0.889748	20.5957
P27929	other	0.0723155	20.4996
P27929	other	1.0525	20.6352
P28000	RNA polymerase	0.0246608	23.1105
P28000	RNA polymerase	1	22.9969
P28007	Ribosome biogenesis	0.0185417	24.6543
P28007	Ribosome biogenesis	0.966763	24.3146
P28274	other	-0.0355418	20.2095
P28274	other	1.03704	20.404
P28321	other	0.0694181	20.5917
P28321	other	1.07732	20.0823
P28834	Carbon metabolism	0.174913	21.4401
P28834	Carbon metabolism	1.02962	21.2733
P29453	Ribosome	-0.0188315	28.2662
P29453	Ribosome	0.962687	28.3158
P29547	other	0.128436	23.9302
P29547	other	1	24.0211
P30624	other	-0.138891	22.9144
P30624	other	0.953099	22.5083
P30771	RNA transport	-0.105349	20.8817
P30771	RNA transport	1.07723	20.9728
P31412	other	0.0370842	19.5871
P31412	other	0.963113	19.5633
P32074	other	-0.141076	21.0861
P32074	other	0.816265	20.8632
P32319	other	-0.136754	21.2924
P32319	other	1.07369	20.8348
P32324	other	0.0335738	25.8746
P32324	other	1	25.9859
P32349	other	0.199856	20.4065
P32349	other	0.972148	20.0268
P32366	other	0.11652	20.6702
P32366	other	0.969264	20.1545
P32386	other	-0.036623	20.8908
P32386	other	1.2364	20.6778
P32419	Carbon metabolism	-0.0721213	22.2764
P32419	Carbon metabolism	0.962581	22.1782
P32445	other	-0.103303	20.6134
P32445	other	1.05114	20.881
P32457	other	0.102538	20.6183
P32457	other	0.856725	20.7398
P32458	other	0.0343235	19.8627
P32458	other	0.949455	19.4943
P32468	other	0.13932	22.1876
P32468	other	0.93122	22.3556
P32471	other	-0.0333539	26.0711
P32471	other	0.962758	26.4184
P32473	Glycolysis / Gluconeogenesis	-0.00580825	24.2739
P32473	Glycolysis / Gluconeogenesis	0.901764	23.9745
P32476	other	-0.00669888	20.2462
P32481	RNA transport	-0.0719405	24.4358
P32481	RNA transport	1.0016	24.6177
P32486	other	0.0297953	19.7488
P32486	other	1	19.143
P32495	Ribosome biogenesis	0.0397109	22.1191
P32495	Ribosome biogenesis	0.983147	21.9651
P32497	RNA transport	1.11022e-16	23.6519
P32497	RNA transport	1.01557	23.8578
P32501	RNA transport	0.139971	20.6241
P32501	RNA transport	0.996085	21.1043
P32502	RNA transport	-0.0667265	20.6602
P32502	RNA transport	1.09088	20.7823
P32503	L-A virus	1.11022e-16	28.5237
P32503	L-A virus	1.02886	27.7998
P32523	other	0.138218	22.0514
P32523	other	1.00206	21.9167
P32527	other	-0.0678419	25.8915
P32527	other	1	26.1251
P32529	RNA polymerase	1.11022e-16	21.912
P32529	RNA polymerase	1.1202	21.796
P32558	other	-0.217276	20.7569
P32558	other	1	20.693
P32563	other	0.0671817	22.1573
P32563	other	0.976248	21.876
P32565	Proteasome	0.172474	20.9068
P32565	Proteasome	0.991003	20.8687
P32566	other	-0.0637837	19.7737
P32566	other	1	19.2381
P32589	other	0.0664281	23.5227
P32589	other	1.06782	23.6627
P32597	other	-0.123711	20.3806
P32597	other	1	20.3941
P32602	other	0.00311065	20.3002
P32602	other	0.993252	19.9416
P32611	other	-0.0376569	20.8328
P32611	other	1.01493	20.6319
P32644	other	-0.109296	20.2294
P32644	other	1.13951	20.3177
P32787	other	0.166928	21.8465
P32787	other	0.927675	21.6034
P32794	Ribosome biogenesis	0.10553	21.31
P32794	Ribosome biogenesis	1.03759	21.5768
P32832	other	-0.0365241	19.2037
P32832	other	1	18.2486
P32861	other	0.0529912	21.2142
P32861	other	1.09809	21.2445
P32892	other	-0.05728	23.2065
P32892	other	1.01429	23.3048
P32899	Ribosome biogenesis	-0.0583844	21.542
P32899	Ribosome biogenesis	0.967756	21.5202
P32904	Ribosome	0.145296	20.2465
P32904	Ribosome	0.928815	20.4262
P32905	Ribosome	0.00851657	21.7169
P32905	Ribosome	0.891811	23.2387
P32908	other	0.0687694	20.8552
P32908	other	0.889721	20.8449
P32939	other	0.0605881	21.061
P32939	other	0.927346	20.8436
P33201	other	0.0897309	24.69
P33201	other	1	24.7326
P33297	Proteasome	0.00254439	21.3036
P33297	Proteasome	0.976583	21.3518
P33298	Proteasome	-0.0325759	21.94
P33298	Proteasome	1.03702	22.026
P33299	Proteasome	1.11022e-16	21.9742
P33299	Proteasome	0.844855	21.9537
P33322	Ribosome biogenesis	1.11022e-16	24.9336
P33322	Ribosome biogenesis	1.03141	24.6825
P33399	other	-0.00658967	22.6557
P33399	other	1.02233	22.7777
P33441	other	1.11022e-16	18.7915
P33441	other	1	18.4632
P33442	Ribosome	0.0375762	25.9327
P33442	Ribosome	1.02557	26.027
P33750	other	0.0187342	21.6615
P33750	other	1.11936	21.4305
P33759	Ribosome	-0.0911838	20.0264
P33759	Ribosome	0.954909	20.4717
P33892	other	-0.00695648	23.4998
P33892	other	0.8928	23.3004
P34216	other	-0.0709762	19.6099
P34216	other	1.19033	21.0918
P34241	other	1.11022e-16	24.0584
P34241	other	1.07861	24.7662
P35180	other	0.0730192	20.2153
P35180	other	0.997728	19.7418
P35194	other	0.0295596	19.6701
P35194	other	0.959982	19.6422
P35197	other	-0.0537487	24.176
P35197	other	0.915789	23.8663
P35207	RNA degradation	0.0699699	20.7255
P35207	RNA degradation	0.942085	21.0247
P35732	other	-0.0250091	21.5161
P35732	other	1.06891	21.6808
P35996	other	-0.107423	20.5145
P35996	other	1.13132	20.7645
P38711	Ribosome	0.102879	26.9664
P38711	Ribosome	1.08274	27.1094
P36008	other	-0.047906	22.9575
P36008	other	0.934592	23.0393
P36009	other	0.047641	20.1264
P36009	other	0.938202	19.8502
P36013	Carbon metabolism	0.0137046	23.1714
P36013	Carbon metabolism	1.0363	23.1347
P36049	other	0.102332	22.1773
P36049	other	1.03386	22.1967
P36080	other	-0.115212	22.0434
P36080	other	0.968727	22.0471
P36105	Ribosome	0.0338541	27.5705
P36105	Ribosome	0.952859	27.6887
P36120	other	1.11022e-16	21.3671
P36120	other	1.05386	21.3161
P36121	RNA polymerase	-0.138343	19.7871
P36121	RNA polymerase	1.02519	19.5938
P36160	other	0.0140644	22.9957
P36160	other	0.92602	22.8123
P36516	other	-0.140449	21.4345
P36516	other	1.1063	21.5439
P36517	other	0.039892	20.8967
P36517	other	1.04878	21.0094
P36519	Ribosome	0.025601	21.8698
P36519	Ribosome	1.15964	21.9688
P36520	Ribosome	-0.146146	20.2407
P36520	Ribosome	0.97518	20.6434
P36527	other	-0.104726	21.0716
P36527	other	0.962947	21.2749
P36528	other	0.0513659	20.371
P36528	other	0.891682	20.5142
P36534	Ribosome	0.129566	21.8398
P36534	Ribosome	1.05656	22.1415
P37291	Carbon metabolism	0.0980975	21.0656
P37291	Carbon metabolism	1.02714	21.1359
P37292	Carbon metabolism	-0.0370207	25.8594
P37292	Carbon metabolism	1.07185	25.9025
P37838	Ribosome biogenesis	0.0881221	24.0921
P37838	Ribosome biogenesis	0.985341	23.8245
P38009	other	-0.103811	19.4229
P38011	other	1.11022e-16	28.5944
P38011	other	1	28.5941
P38061	Ribosome	0.0369628	26.4371
P38061	Ribosome	1.07278	26.4369
P38071	other	-0.0646385	21.8291
P38071	other	0.836332	22.0095
P38112	other	-0.149806	22.0654
P38112	other	1.12351	21.9531
P38129	other	0.0369058	21.923
P38129	other	1.12021	21.8868
P38144	other	0.0885241	20.3799
P38144	other	1.06957	20.283
P38174	other	-0.0577373	22.1535
P38174	other	1.07091	22.2634
P38203	RNA degradation	0.0281995	19.3962
P38203	RNA degradation	1.03353	19.7246
P38221	other	0.0548828	24.6689
P38221	other	1.03233	24.8262
P38248	other	0.0249683	22.9412
P38248	other	0.962767	22.8003
P38249	RNA transport	-0.0676158	24.0611
P38249	RNA transport	0.982115	24.3664
P38351	other	1.11022e-16	20.4692
P38351	other	0.869576	21.053
P38431	RNA transport	0.0431572	23.2062
P38431	RNA transport	1	23.622
P38439	other	0.0688616	20.7947
P38439	other	0.844069	20.9957
P51996	other	1.11022e-16	19.1902
P51996	other	1	18.3669
P38616	other	0.135042	20.901
P38616	other	0.963564	22.327
P38626	other	-0.0164352	21.194
P38629	other	-0.130273	21.8838
P38629	other	1.0473	21.7725
P38631	other	-0.0365533	23.6086
P38631	other	1.05269	22.8108
P38697	other	0.0786474	23.0868
P38697	other	0.931877	22.9574
P38701	Ribosome	0.0360327	27.5059
P38701	Ribosome	1.03757	27.5458
P38712	other	-0.0698488	19.9473
P38712	other	1.0282	19.9208
P38719	other	-0.0371607	20.5659
P38719	other	0.953142	20.5964
P38759	other	1.11022e-16	19.7146
P38759	other	1.06693	19.3862
P38764	Proteasome	-0.0315398	19.8104
P38764	Proteasome	1.10038	19.9437
P38779	other	-0.0327731	24.0859
P38779	other	1	24.1299
P38788	other	-0.0714253	26.7587
P38788	other	0.973052	26.9668
P38789	other	-0.0645153	22.0316
P38789	other	0.931383	22.054
P38792	RNA degradation	0.108498	20.515
P38792	RNA degradation	1.10981	20.8506
P38805	other	0.0560575	23.1414
P38805	other	1	23.1199
P38811	other	0.066727	22.0197
P38811	other	1.06331	21.9836
P38828	other	-0.0408687	20.2649
P38828	other	1.05794	20.4505
P38833	other	1.11022e-16	19.6354
P38845	other	1.11022e-16	19.9056
P38845	other	0.971787	20.2692
P38861	Ribosome biogenesis	-0.0253372	20.1036
P38861	Ribosome biogenesis	1.00452	20.2416
P38879	other	1.11022e-16	26.0452
P38879	other	1	26.2648
P38882	Ribosome biogenesis	1.11022e-16	22.2514
P38882	Ribosome biogenesis	1.04004	21.8772
P38883	other	-0.183469	21.886
P38883	other	1.08144	22.1835
P38886	Proteasome	-0.0168731	20.0122
P38886	Proteasome	0.929653	20.0013
P38911	other	-0.0850154	22.9668
P38911	other	1.0685	23.0395
P38922	other	-0.0675893	20.9226
P38922	other	1.11447	20.9809
P38930	Ribosome biogenesis	0.162437	20.4005
P38930	Ribosome biogenesis	0.972558	20.212
P38934	other	0.0118616	26.1661
P38934	other	1	25.5885
P38961	other	1.11022e-16	20.813
P38961	other	1.03675	20.705
P38968	other	0.157217	20.9929
P38968	other	1.12322	20.9125
P38985	other	0.0983321	20.0395
P38985	other	0.897773	20.288
P38996	other	0.0933168	20.4403
P38996	other	1.09013	20.6359
P39002	other	-0.0665166	21.8991
P39002	other	0.94534	21.3243
P39015	other	-0.0307427	26.4589
P39015	other	1	26.9278
P39076	other	0.0928997	22.9075
P39076	other	0.963613	23.1342
P39077	other	0.111423	23.2456
P39077	other	1.10724	23.2955
P39078	other	0.0376194	22.3408
P39078	other	1.03702	22.3231
P39079	other	-0.102311	23.0943
P39079	other	1.10741	23.1669
P39101	other	0.0374179	20.1971
P39101	other	1.00491	20.0543
P39676	other	-0.0517307	22.0842
P39676	other	0.873915	22.0066
P39729	other	-0.0373373	23.3456
P39729	other	1.07347	23.2109
P39730	RNA transport	0.16606	23.9315
P39730	RNA transport	1.09227	24.4395
P39743	other	-0.0996317	21.2832
P39743	other	0.996011	21.2481
P39744	other	-0.0920129	21.7907
P39744	other	0.962953	21.5839
P39935	RNA transport	-0.132644	23.9313
P39935	RNA transport	0.949433	23.8412
P39936	RNA transport	-0.0184784	22.1898
P39936	RNA transport	0.943423	22.1287
P39938	Ribosome	0.0282587	26.953
P39938	Ribosome	1.03234	27.2521
P39940	other	-0.0861018	20.3785
P39940	other	0.859457	20.1829
P39960	other	0.0654764	19.7666
P39960	other	0.922872	19.777
P39985	other	0.0404052	21.5239
P39985	other	1.08482	21.7769
P39990	Ribosome biogenesis	0.00400766	24.7745
P39990	Ribosome biogenesis	0.935911	24.8517
P40007	other	0.143455	21.1623
P40007	other	0.900867	21.1185
P40008	other	0.119945	20.152
P40008	other	0.96275	19.8078
P40010	Ribosome biogenesis	-0.037548	24.8588
P40010	Ribosome biogenesis	1	24.8698
P40024	other	0.0290667	23.516
P40024	other	1.01132	23.9258
P40047	Glycolysis / Gluconeogenesis	-0.101342	22.9106
P40047	Glycolysis / Gluconeogenesis	1.08803	22.7437
P40055	other	1.11022e-16	20.878
P40055	other	0.926137	20.6354
P40069	other	0.096244	22.9769
P40069	other	0.987191	22.7577
P40079	other	0.109044	20.2315
P40079	other	1.06981	19.8315
P40089	RNA degradation	0.03491	22.5432
P40089	RNA degradation	1.09011	22.8167
P40150	other	1.11022e-16	24.7168
P40150	other	1	24.9323
P40212	Ribosome	1.11022e-16	27.7949
P40212	Ribosome	1.07157	28.035
P40215	other	1.11022e-16	20.366
P40215	other	1.08663	20.5663
P40217	RNA transport	0.0726664	23.8767
P40217	RNA transport	0.9725	23.9411
P40327	Proteasome	-0.157712	21.8452
P40327	Proteasome	0.918237	21.9309
P40339	other	-0.143108	20.3278
P40339	other	1.13216	20.4658
P40348	other	-0.106523	21.339
P40348	other	0.93067	21.1528
P40362	Ribosome biogenesis	0.0415786	22.0625
P40362	Ribosome biogenesis	0.880657	21.8142
P40413	other	-0.0360719	20.9708
P40413	other	1.12362	21.0495
P40422	RNA polymerase	-0.0322093	22.6967
P40422	RNA polymerase	1.10997	22.6128
P40462	other	-0.125475	21.8163
P40462	other	1.06287	22.0667
P40495	other	-0.139469	23.1032
P40495	other	0.981173	22.8696
P87262	Ribosome	1.11022e-16	25.9296
P87262	Ribosome	1.05805	26.0553
P40531	other	1.11022e-16	26.5886
P40531	other	0.96485	26.2848
P40582	other	-0.101362	19.7767
P40582	other	0.928943	19.3724
P40693	Ribosome	-0.0421873	24.0198
P40693	Ribosome	0.983753	23.8877
P40850	other	0.0366532	22.7401
P40850	other	1.01479	22.7196
P40991	other	-0.0371741	25.9383
P40991	other	1.03476	25.893
P41056	Ribosome	-0.023087	23.1831
P41056	Ribosome	1.03749	23.2579
P41057	Ribosome	1.11022e-16	24.4839
P41057	Ribosome	1.00454	24.4113
P41058	Ribosome	-0.0376342	25.0061
P41058	Ribosome	0.962369	25.2202
P41805	Ribosome	1.11022e-16	27.4898
P41805	Ribosome	1.0211	27.6795
P41811	other	0.134787	21.078
P41811	other	0.841761	20.915
P41940	other	0.0319406	20.5866
P41940	other	0.966073	20.4183
P42846	other	-0.00358366	21.44
P42846	other	1.08389	21.4118
P42943	other	0.0678218	23.643
P42943	other	0.944606	23.7614
P42945	Ribosome biogenesis	0.0732418	22.3516
P42945	Ribosome biogenesis	1	22.1723
P43535	other	0.00184561	20.7492
P43535	other	1.11307	20.0039
P43556	other	0.106129	19.9514
P43556	other	0.98463	19.4744
P43586	other	0.012791	22.7948
P43586	other	1.00122	22.917
P43588	Proteasome	-0.0683566	20.7248
P43588	Proteasome	0.920005	20.8993
P43609	other	-0.0332438	22.0004
P43609	other	1.0124	21.7911
P45976	other	0.101789	19.7813
P45976	other	0.932704	19.9296
P46654	Ribosome	-0.0366235	28.6073
P46654	Ribosome	1	28.7003
P46655	other	1.11022e-16	21.7801
P46655	other	1.09091	21.8516
P46990	Ribosome	0.0492763	22.8086
P46990	Ribosome	1.05208	22.7271
P47006	RNA polymerase	0.00533157	22.0963
P47006	RNA polymerase	1.09884	22.0021
P47017	RNA degradation	-0.176614	20.8245
P47017	RNA degradation	0.779735	20.8766
P47018	other	0.045377	21.701
P47018	other	1.12825	21.3325
P47037	other	1.11022e-16	21.5638
P47037	other	1	21.5741
P47047	RNA degradation	-0.0375593	22.4028
P47047	RNA degradation	1.03741	22.5897
P47068	other	1.11022e-16	22.3393
P47068	other	1	22.016
P47076	other	0.066578	20.2709
P47076	other	1.10816	20.1632
P47079	other	0.0351847	23.6151
P47079	other	0.932232	23.6658
P47083	Ribosome biogenesis	0.0368222	21.9858
P47083	Ribosome biogenesis	0.90911	21.8571
P47089	other	0.105711	20.8659
P47089	other	0.880561	20.982
P47150	Ribosome	-0.05466	20.4271
P47150	Ribosome	0.963442	20.6966
P47912	other	0.0533197	23.9247
P47912	other	0.891814	23.5943
P48164	Ribosome	0.0704716	27.2926
P48164	Ribosome	1.03731	27.4281
P48234	other	-0.0875791	21.5773
P48234	other	0.911858	21.3941
P48362	other	1.11022e-16	19.9622
P48362	other	1.06275	19.5974
P48589	Ribosome	-0.0270637	27.585
P48589	Ribosome	1.03734	27.6164
P49166	Ribosome	0.0909521	23.9252
P49166	Ribosome	0.913959	24.2418
P49167	Ribosome	0.0372874	26.7399
P49167	Ribosome	1.03596	26.9443
P49334	other	-0.139874	20.904
P49334	other	0.989011	20.5914
P49626	Ribosome	0.0367079	22.2637
P49626	Ribosome	1	22.313
P50094	other	-0.0349633	25.6139
P50094	other	0.962367	25.589
P50095	other	0.0552191	27.6166
P50095	other	1.03753	27.4867
P50106	RNA polymerase	-0.0423008	20.1536
P50106	RNA polymerase	1	19.8838
P50875	other	1.11022e-16	19.4595
P50875	other	0.996784	19.6305
P51401	Ribosome	-0.121656	23.1561
P51401	Ribosome	1	23.1913
P51998	Ribosome	-0.0689179	21.3368
P51998	Ribosome	0.907906	21.3301
P53040	other	-0.17746	20.9068
P53040	other	0.877904	20.6488
P53063	other	-0.0368769	19.1436
P53063	other	0.863882	19.9739
P53064	other	0.068388	19.8259
P53064	other	0.827964	20.3181
P53115	other	0.137326	19.7997
P53115	other	0.962633	19.3475
P53131	other	-0.0747524	22.4113
P53131	other	1.11301	22.214
P53136	other	0.106639	22.4986
P53136	other	1.05751	22.5182
P53141	other	0.168173	21.1039
P53141	other	1.02551	21.4485
P53163	Ribosome	-0.0160491	24.5345
P53163	Ribosome	1.06129	24.7165
P53199	other	0.0851707	20.1306
P53199	other	0.935218	20.2824
P53221	Ribosome	-0.0302455	26.839
P53221	Ribosome	0.935645	26.973
P53235	other	1.11022e-16	24.403
P53235	other	1	24.4695
P53252	other	0.032296	24.1474
P53252	other	1.07229	23.5833
P53254	Ribosome biogenesis	0.101031	22.0428
P53254	Ribosome biogenesis	0.989359	21.7011
P53261	other	1.11022e-16	23.4109
P53261	other	1.0432	23.3406
P53276	Ribosome biogenesis	0.065481	21.8323
P53276	Ribosome biogenesis	0.969235	21.4396
P53292	other	-0.113954	21.1501
P53292	other	1.02885	21.5155
P53295	other	-0.0708852	20.2987
P53295	other	1	20.3093
P53297	other	0.130474	22.9106
P53297	other	1.0244	22.8596
P53305	other	-0.0844037	20.1507
P53305	other	1.01348	20.9913
P53313	other	0.101857	21.5815
P53313	other	0.979932	22.1151
P53330	other	0.194842	20.9942
P53330	other	1.01665	20.9097
P53551	other	0.0723595	20.925
P53551	other	0.92701	20.7106
P53552	RNA transport	-0.0307768	19.7468
P53552	RNA transport	1.20331	20.009
P53622	other	0.0672603	22.2964
P53622	other	1.11026	22.4175
P53734	other	-0.186293	20.9942
P53734	other	0.889387	20.712
P53741	other	-0.0666647	20.6006
P53741	other	1.06583	19.9215
P53742	Ribosome biogenesis	0.0375702	22.4617
P53742	Ribosome biogenesis	0.915037	22.7432
P53859	RNA degradation	-0.139178	20.8188
P53859	RNA degradation	0.96359	20.8286
P53874	other	-0.0489062	20.37
P53874	other	0.993056	20.5008
P53875	Ribosome	-0.0665079	21.4153
P53875	Ribosome	0.955456	21.9226
P53877	other	-0.0175174	21.6765
P53877	other	0.910862	21.7808
P53883	other	0.0658844	21.5651
P53883	other	1.02025	21.9657
P53914	Ribosome biogenesis	0.115048	23.101
P53914	Ribosome biogenesis	1.1054	22.9627
P53927	other	-0.0334997	21.0398
P53927	other	1.04295	20.9497
P53941	Ribosome biogenesis	0.143969	20.7458
P53941	Ribosome biogenesis	1.10214	20.3111
P53971	other	0.0291225	19.9977
P53971	other	0.920413	20.0973
P53972	other	0.0319932	21.5894
P53972	other	1.16363	21.5255
P53978	other	1.11022e-16	22.8994
P53978	other	0.949326	22.7201
P54000	other	-0.0381088	21.4552
P54000	other	0.890804	21.6146
P60010	other	0.0565873	23.4602
P60010	other	0.927262	23.22
P61830	other	-0.0674101	23.9719
P61830	other	1.02809	23.8035
P80428	other	1.11022e-16	20.0622
P80428	other	0.960609	19.9694
Q00245	other	-0.0347072	19.9273
Q00245	other	0.973959	19.2785
Q00955	other	0.00711458	26.6565
Q00955	other	1.05296	26.5422
Q01080	RNA polymerase	0.0374359	22.405
Q01080	RNA polymerase	1.03378	22.2542
Q01477	other	0.00387895	22.7126
Q01477	other	0.928161	22.1991
Q01560	other	-0.0716366	24.8826
Q01560	other	0.967917	25.0871
Q01662	other	0.0737335	23.3584
Q01662	other	1	23.4886
Q01852	other	-0.0254203	23.6932
Q01852	other	1.02228	23.4186
Q01855	Ribosome	-0.0742218	27.0163
Q01855	Ribosome	1.00264	27.3119
Q01939	Proteasome	0.0355251	22.2003
Q01939	Proteasome	0.962474	22.3885
Q02204	other	-0.0375882	22.2541
Q02204	other	1.09505	22.5222
Q02260	other	-0.0351467	20.4893
Q02260	other	1.03622	20.8296
Q02326	Ribosome	0.0515771	25.1248
Q02326	Ribosome	1	25.1263
Q02354	Ribosome biogenesis	0.218688	20.7588
Q02354	Ribosome biogenesis	1.032	20.2798
Q02455	RNA transport	-0.0362791	24.4179
Q02455	RNA transport	1.07225	24.2365
Q02486	other	0.142859	21.3171
Q02486	other	1.08653	20.9
Q02642	other	0.0598545	24.3115
Q02642	other	1.06949	24.3226
Q02753	Ribosome	-0.0361869	26.2981
Q02753	Ribosome	0.933673	26.3828
Q02892	Ribosome biogenesis	-0.0696342	24.6861
Q02892	Ribosome biogenesis	0.943875	24.7525
Q02931	Ribosome biogenesis	-0.0339649	21.7987
Q02931	Ribosome biogenesis	1.19826	21.5474
Q02950	other	0.0294466	20.2618
Q02950	other	0.984223	20.7438
Q03124	other	-0.200642	19.8496
Q03124	other	1.17169	19.9786
Q03195	other	1.11022e-16	25.6718
Q03195	other	0.928146	25.8964
Q03246	Ribosome	-0.0321125	20.3199
Q03246	Ribosome	1.07135	21.08
Q03337	other	0.0224768	19.2351
Q03337	other	1	18.7576
Q03532	other	-0.0351976	24.6635
Q03532	other	0.972026	24.5831
Q03559	other	0.0307424	22.6628
Q03559	other	0.900859	22.0868
Q03690	other	1.11022e-16	25.1865
Q03690	other	1	24.9941
Q03761	other	-0.0307735	20.7219
Q03761	other	0.909054	20.7598
Q03862	other	-0.129414	22.1876
Q03862	other	0.916062	22.5183
Q03940	other	0.036957	23.7597
Q03940	other	1.05525	23.7587
Q03973	other	0.0275993	22.856
Q03973	other	0.890261	22.8298
Q03976	other	0.156478	20.1654
Q03976	other	1.20666	20.4802
Q04062	Proteasome	-0.0103847	22.9531
Q04062	Proteasome	0.99051	22.5022
Q04067	RNA transport	-0.0682855	23.6386
Q04067	RNA transport	0.997275	23.7714
Q04119	other	0.0619924	20.0249
Q04119	other	1.07668	19.9897
Q04214	other	-0.10703	19.956
Q04214	other	0.900568	19.8503
Q04217	other	0.181469	20.7505
Q04217	other	0.803306	20.6602
Q04225	other	0.0739471	22.6175
Q04225	other	0.968537	22.9447
Q04305	Ribosome biogenesis	-0.0282435	23.0791
Q04305	Ribosome biogenesis	0.88069	22.766
Q04373	other	-0.0691024	22.4949
Q04373	other	0.909505	22.4013
Q04491	RNA transport	0.202613	19.8554
Q04500	Ribosome biogenesis	1.11022e-16	20.9549
Q04500	Ribosome biogenesis	0.921607	20.5659
Q04599	Ribosome	-0.062123	21.2786
Q04599	Ribosome	0.99716	21.4853
Q04660	other	-0.106841	24.6945
Q04660	other	1	24.5457
Q04839	other	-0.044285	22.8587
Q04839	other	0.944413	22.8816
Q04947	other	-0.101943	23.8989
Q04947	other	0.927007	23.5135
Q05022	other	-0.0376268	25.6729
Q05022	other	0.962853	25.42
Q05027	other	0.0633956	19.6271
Q05027	other	1	19.3408
Q05029	other	0.111206	22.4213
Q05029	other	1.07333	22.3378
Q05636	RNA degradation	0.00113196	19.8363
Q05636	RNA degradation	0.826417	19.9792
Q05946	Ribosome biogenesis	-0.124475	23.2488
Q05946	Ribosome biogenesis	1.03187	23.0266
Q06053	other	-0.0739475	20.9778
Q06053	other	0.840943	21.0893
Q06078	Ribosome biogenesis	-0.0679765	20.7826
Q06078	Ribosome biogenesis	1.16911	20.4764
Q06106	other	0.0634657	21.4135
Q06106	other	0.938266	21.4714
Q06168	other	0.0373317	20.0693
Q06168	other	1.03222	19.8287
Q06205	other	-0.0443581	23.506
Q06205	other	1	23.5524
Q06218	other	-0.0511773	22.7813
Q06218	other	0.991381	22.6381
Q06287	Ribosome biogenesis	-0.0346688	21.5856
Q06287	Ribosome biogenesis	1	21.4073
Q06344	other	-0.0535676	20.0247
Q06344	other	0.899535	19.956
Q06406	RNA degradation	-0.0975622	21.994
Q06406	RNA degradation	1.18537	22.0096
Q06488	other	0.105092	19.8383
Q06488	other	0.955359	19.7487
Q06506	other	0.0299119	21.814
Q06506	other	1.06229	21.4603
Q06523	other	0.147923	23.3758
Q06523	other	1.09945	23.0713
Q06630	other	0.0306601	20.6425
Q06630	other	0.947979	20.7588
Q06631	other	-0.0979633	21.8551
Q06631	other	1.15529	21.8162
Q06678	other	0.0987181	21.9864
Q06678	other	0.908911	22.151
Q06679	Ribosome biogenesis	-0.0677979	21.9597
Q06679	Ribosome biogenesis	1	21.6474
Q06697	other	-0.0178917	20.4152
Q06697	other	1.11159	20.7169
Q06698	other	0.00916638	21.4927
Q06698	other	0.932826	21.541
Q07362	other	0.0376004	22.603
Q07362	other	0.916096	22.6573
Q07623	other	0.0319408	19.9352
Q07623	other	0.963497	19.8974
Q07844	Ribosome biogenesis	-0.0102874	21.0848
Q07844	Ribosome biogenesis	1.06329	21.1515
Q07896	other	0.0804332	23.2139
Q07896	other	1.03759	23.194
Q07915	Ribosome	0.110052	22.3633
Q07915	Ribosome	1.07237	22.6105
Q07979	other	-0.00126774	20.6129
Q07979	other	1.03189	20.4909
Q08096	Ribosome biogenesis	0.0567003	20.4274
Q08096	Ribosome biogenesis	1	20.1222
Q08162	RNA degradation	-0.0713502	20.8577
Q08162	RNA degradation	1	21.0487
Q08193	other	-0.120746	20.1652
Q08193	other	0.931644	20.156
Q08208	other	0.0234927	23.9669
Q08208	other	1.05309	23.8623
Q08235	other	1.11022e-16	23.3386
Q08235	other	1.06606	23.385
Q08237	other	-0.105586	20.733
Q08237	other	1.00722	20.449
Q08287	other	-0.0304759	20.7779
Q08287	other	1.12776	20.6366
Q08412	other	0.119834	20.9865
Q08412	other	1.05618	20.7607
Q08581	other	0.0883844	21.8767
Q08581	other	1.09083	21.3265
Q08647	other	-0.12839	20.4495
Q08647	other	1.10551	20.5135
Q08723	Proteasome	0.069513	19.9384
Q08723	Proteasome	1.00271	20.1786
Q08745	Ribosome	-0.0373936	24.9399
Q08745	Ribosome	0.964175	24.8147
Q08746	other	-0.0643151	23.8979
Q08746	other	1.08507	23.8918
Q08818	other	0.0345451	20.9771
Q08818	other	1.18356	20.8693
Q08962	other	-0.0351912	23.943
Q08962	other	0.883498	23.8951
Q08965	Ribosome biogenesis	0.103857	21.7989
Q08965	Ribosome biogenesis	1.05139	21.3835
Q08972	other	-0.0739209	23.3587
Q08972	other	0.964256	23.2705
Q12000	other	-0.0103736	23.1284
Q12000	other	0.898369	23.0545
Q12019	Ribosome biogenesis	-0.0365404	22.614
Q12019	Ribosome biogenesis	0.855445	22.851
Q12024	other	0.0350325	23.8763
Q12024	other	0.973635	23.7257
Q12034	other	-0.152625	20.6672
Q12034	other	1.16217	20.6593
Q12114	other	-0.0164639	22.7596
Q12114	other	0.880102	22.5348
Q12118	other	1.11022e-16	23.8559
Q12118	other	0.951214	24.2339
Q12125	other	0.0991746	20.2989
Q12125	other	1	19.7998
Q12136	other	0.16788	22.9168
Q12136	other	1.12387	22.8414
Q12159	RNA transport	0.0222207	24.3112
Q12159	RNA transport	1.01513	24.3396
Q12176	other	-0.0224597	22.134
Q12176	other	0.843082	21.8174
Q12220	Ribosome biogenesis	0.137654	21.4322
Q12220	Ribosome biogenesis	0.918119	20.9785
Q12230	other	1.11022e-16	22.4585
Q12230	other	1.05092	21.9308
Q12234	other	-0.0730357	20.2144
Q12234	other	1.07073	20.1575
Q12271	other	-0.0320365	21.3257
Q12271	other	0.970103	21.2076
Q12285	other	0.231917	21.0038
Q12285	other	1.18629	21.0141
Q12335	other	0.0407981	21.459
Q12335	other	0.967395	21.1405
Q12339	other	0.0403095	21.3289
Q12339	other	1.0258	21.2143
Q12386	other	1.11022e-16	19.1324
Q12386	other	1	19.0657
Q12389	other	-0.0739538	22.6201
Q12389	other	1.06393	22.6669
Q12402	other	1.11022e-16	22.5223
Q12402	other	0.947128	21.9813
Q12406	other	-0.180253	20.7469
Q12406	other	0.766327	20.6706
Q12460	Ribosome biogenesis	1.11022e-16	26.113
Q12460	Ribosome biogenesis	1	25.7433
Q12464	other	0.0309915	23.6837
Q12464	other	0.964651	23.5716
Q12499	Ribosome biogenesis	1.11022e-16	25.5932
Q12499	Ribosome biogenesis	1	25.2195
Q12522	other	0.0610569	24.1835
Q12522	other	1.03749	24.2932
Q12532	other	-0.127587	20.0406
Q12532	other	0.96335	20.5352
Q12672	Ribosome	-0.111324	20.9843
Q12672	Ribosome	1	20.8144
Q12692	other	0.0897732	21.226
Q12692	other	1	21.1736
Q12754	other	-0.176447	22.918
Q12754	other	1.027	22.6562
Q3E705	other	-0.0917217	20.4369
Q3E705	other	0.865591	20.317
Q3E754	Ribosome	1.11022e-16	27.0597
Q3E754	Ribosome	0.978316	27.2692
Q3E772	other	1.11022e-16	19.3591
Q3E772	other	1.06868	20.3505
Q3E7X9	Ribosome	-0.0181464	26.1998
Q3E7X9	Ribosome	1.03521	26.4336
Q3E7Y3	Ribosome	1.11022e-16	26.8057
Q3E7Y3	Ribosome	1	26.8219
Q6Q547	Ribosome biogenesis	0.11096	22.6276
Q6Q547	Ribosome biogenesis	1	22.4467
Q6Q560	other	-0.159976	20.3955
Q6Q560	other	0.824493	20.4792
Q87022	L-A virus	0.0756864	21.48
Q87022	L-A virus	1	21.308
Q99207	other	0.141241	20.8241
Q99207	other	0.951955	20.954
Q99216	other	0.141201	19.9717
Q99216	other	1.13689	19.9573
Q99312	other	0.129243	20.457
Q99312	other	0.787108	20.4856
Q99383	other	0.103189	19.4058
Q99383	other	1.00336	19.9955
Q9URQ5	other	1.11022e-16	19.7799
Q9URQ5	other	1	19.4181

## Sheet: Fig4c_statistics_diameter
dataset	diameter
Slice	25
Slice	37
Slice	45
Slice	41
Slice	30
Slice	37
Slice	43
Slice	39
Slice	43
Slice	50
Slice	34
Slice	44
Slice	50
Slice	38
Slice	33
Slice	47
Slice	34
Slice	37
Slice	42
Slice	35
Slice	36
Slice	38
Slice	46
Slice	40
Slice	40
Slice	50
Slice	46
Slice	47
Slice	40
Slice	46
Slice	38
Slice	39
Slice	56
Slice	39
Slice	43
Slice	38
Slice	51
Slice	53
Slice	43
Slice	38
Slice	49
Slice	41
Slice	54
Slice	45
Slice	39
Slice	46
Slice	55
Slice	44
Slice	40
Slice	35
Slice	34
Slice	39
Slice	44
Slice	41
Slice	33
Slice	41
Slice	42
Slice	42
Slice	45
Slice	49
Slice	37
Slice	40
Slice	37
Slice	26
Slice	38
Slice	43
Slice	41
Slice	36
Slice	40
Slice	35
Slice	56
Slice	44
Slice	49
Slice	45
Slice	44
Slice	40
Slice	48
Slice	44
Slice	37
Slice	37
Slice	34
Slice	28
Slice	37
Slice	43
Slice	42
Slice	40
Slice	39
Slice	43
Slice	37
Slice	40
Slice	43
Slice	40
Slice	43
Slice	36
Slice	38
Slice	40
Slice	40
Slice	31
Slice	33
Slice	48
Slice	47
Slice	46
Slice	37
Slice	45
Slice	35
Slice	34
Slice	33
Slice	39
Slice	38
Slice	42
Slice	39
Slice	35
Slice	39
Slice	32
Slice	34
Slice	43
Slice	36
Slice	29
Slice	30
Slice	39
Slice	44
Slice	39
Slice	41
Slice	38
Slice	40
Slice	34
Slice	40
Slice	37
Slice	39
Slice	36
Slice	31
Slice	31
Slice	37
Slice	45
Slice	33
Slice	44
Slice	34
Slice	37
Slice	38
Slice	45
Slice	42
Slice	37
Slice	38
Slice	38
Slice	45
Slice	33
Slice	34
Slice	31
Slice	35
Slice	36
Slice	31
Slice	27
Slice	34
Slice	34
Slice	43
Slice	40
Slice	39
Slice	40
Slice	38
Slice	40
Slice	36
Slice	36
Slice	41
SingleParticle	38.146
SingleParticle	41.997
SingleParticle	40.517
SingleParticle	41.709
SingleParticle	40.298
SingleParticle	41.863
SingleParticle	35.887
SingleParticle
SingleParticle	42.15
SingleParticle	37.293
SingleParticle	39.165
SingleParticle	41.303
SingleParticle	37.998
SingleParticle	38.146
SingleParticle	41.863
SingleParticle	40.517
SingleParticle	37.998
SingleParticle	36.772
SingleParticle	40.97
SingleParticle	40.97
SingleParticle	37.828
SingleParticle	39.816
SingleParticle	40.037
SingleParticle	40.098
SingleParticle	38.146
SingleParticle	39.062
SingleParticle	39.39
SingleParticle	38.627
SingleParticle	42.906
SingleParticle	36.968
SingleParticle	42.15
SingleParticle	40.298
SingleParticle	40.098
SingleParticle	43.576
SingleParticle	38.814
SingleParticle	43.279
SingleParticle	42.624
SingleParticle	38.377
SingleParticle	38.793
SingleParticle	42.624
SingleParticle	40.278
SingleParticle	39.39
SingleParticle	41.147
SingleParticle
SingleParticle	40.298
SingleParticle	38.335
SingleParticle	41.535
SingleParticle	40.298
SingleParticle	40.098
SingleParticle	41.535
SingleParticle	37.636
SingleParticle	39.369
SingleParticle	41.535
SingleParticle	34.818
SingleParticle	40.517
SingleParticle	41.068
SingleParticle
SingleParticle	42.624
SingleParticle	40.97
SingleParticle	40.298
SingleParticle	40.298
SingleParticle	38.814
SingleParticle	40.517
SingleParticle	38.502
SingleParticle	37.033
SingleParticle	39.165
SingleParticle	38.648
SingleParticle	42.624
SingleParticle	37.7
SingleParticle	36.925
SingleParticle	42.207
SingleParticle	39.369
SingleParticle	39.796
SingleParticle
SingleParticle	40.931
SingleParticle	40.892
SingleParticle	39.062
SingleParticle	36.597
SingleParticle	44.831
SingleParticle	41.997
SingleParticle	42.606
SingleParticle	39.715
SingleParticle	41.4
SingleParticle	39.062
SingleParticle	43.279
SingleParticle	41.283
SingleParticle	39.796
SingleParticle
SingleParticle	42.379
SingleParticle	43.335
SingleParticle	39.695
SingleParticle	39.796
SingleParticle	41.147
SingleParticle	43.056
SingleParticle	38.565
SingleParticle	42.906
SingleParticle	43.723
SingleParticle
SingleParticle	38.627
SingleParticle	37.828
SingleParticle	36.925
SingleParticle	39.328
SingleParticle	39.796
SingleParticle	40.596
SingleParticle	44.362
SingleParticle	40.437
SingleParticle	38.502
SingleParticle	40.298
SingleParticle
SingleParticle	42.53
SingleParticle	39.614
SingleParticle	37.293
SingleParticle	37.293
SingleParticle	38.335
SingleParticle	42.15
SingleParticle	42.226
SingleParticle	43.131
SingleParticle
SingleParticle	42.379
SingleParticle	39.816
SingleParticle	40.098
SingleParticle	40.596
SingleParticle	41.283
SingleParticle	39.39
SingleParticle	39.816
SingleParticle	46.56
SingleParticle	36.509
SingleParticle
SingleParticle	41.4
SingleParticle	42.226
SingleParticle	35.254
SingleParticle	40.596
SingleParticle	36.968
SingleParticle	44.669
SingleParticle	39.144
SingleParticle	40.098
SingleParticle	38.565
SingleParticle	39.062
SingleParticle	41.593
SingleParticle	47.748
SingleParticle	39.816
SingleParticle	36.575
SingleParticle	39.492
SingleParticle	38.377

## Sheet: Fig4d_statistics_distances
dataset	diameter
SingleParticle	45.401
SingleParticle	52.968
SingleParticle	38.793
SingleParticle	50.529
SingleParticle	51.287
SingleParticle	44.525
SingleParticle	45.027
SingleParticle	43.131
SingleParticle	52.219
SingleParticle	43.279
SingleParticle	41.068
SingleParticle	40.098
SingleParticle	40.098
SingleParticle	52.968
SingleParticle	54.891
SingleParticle	45.946
SingleParticle	49.387
SingleParticle	49.953
SingleParticle	32.968
SingleParticle	33.387
SingleParticle	48.284
SingleParticle	43.723
SingleParticle	46.624
SingleParticle	47.121
SingleParticle	42.53
SingleParticle	63.716
SingleParticle	54.877
SingleParticle	46.52
SingleParticle	44.38
SingleParticle	38.377
SingleParticle	57.299
SingleParticle	49.824
SingleParticle	48.945
SingleParticle	36.859
SingleParticle	45.718
SingleParticle	46.104
SingleParticle	42.207
SingleParticle	44.543
SingleParticle	49.517
SingleParticle	51.706
SingleParticle	40.596
SingleParticle	40.596
SingleParticle	35.527
SingleParticle	65.459
SingleParticle	43.943
SingleParticle	55.627
SingleParticle	43.409
SingleParticle	39.614
SingleParticle	53.256
SingleParticle	56.494
SingleParticle	35.864
SingleParticle	39.492
SingleParticle	58.19
SingleParticle	42.606
SingleParticle	49.517
SingleParticle	39.17
SingleParticle	41.458
SingleParticle	46.278
SingleParticle	57.746
SingleParticle	59.108
SingleParticle	47.799
SingleParticle	42.906
SingleParticle	54.657
SingleParticle	47.731
SingleParticle	44.38
SingleParticle	56.165
SingleParticle	52.968
SingleParticle	71.381
SingleParticle	63.946
SingleParticle	53.861
SingleParticle	58.617
SingleParticle	51.287
SingleParticle	42.606
SingleParticle	43.961
SingleParticle	55.85
SingleParticle	58.304
SingleParticle	60.559
SingleParticle	71.751
SingleParticle	44.38
SingleParticle	47.172
SingleParticle	48.201
SingleParticle	53.331
SingleParticle	56.707
SingleParticle	41.371
SingleParticle	38.502
SingleParticle	38.335
SingleParticle	43.187
SingleParticle	41.593
SingleParticle	39.328
SingleParticle	43.131
SingleParticle	45.312
SingleParticle	45.732
SingleParticle	48.201
SingleParticle	44.362
SingleParticle	47.664
SingleParticle	59.973
SingleParticle	44.162
SingleParticle	68.166
SingleParticle	44.289
SingleParticle	40.098
SingleParticle	44.669
SingleParticle	71.29
SingleParticle	55.705
SingleParticle	63.603
SingleParticle	38.124
SingleParticle	52.27
SingleParticle	57.83
SingleParticle	45.946
SingleParticle	31.496
SingleParticle	39.181
SingleParticle	42.379
SingleParticle	40.892
SingleParticle	38.061
SingleParticle	35.527
SingleParticle	40.754
SingleParticle	55.612
SingleParticle	43.668
SingleParticle	47.478
SingleParticle	50.498
SingleParticle	61.56
SingleParticle	69.712
SingleParticle	54.213
SingleParticle	68.557
SingleParticle	46.933
SingleParticle	46.916
SingleParticle	40.596
SingleParticle	40.098
SingleParticle	43.187
SingleParticle	41.4
SingleParticle	54.051
SingleParticle	59.758
SingleParticle	49.598
SingleParticle	44.831
SingleParticle	42.379
SingleParticle	51.724
SingleParticle	52.127
SingleParticle	57.941
SingleParticle	70.508
SingleParticle	65.459
SingleParticle	45.454
SingleParticle	50.034
SingleParticle	61.193
SingleParticle	64.281
SingleParticle	55.922
SingleParticle	47.373
SingleParticle	55.677
SingleParticle	52.771
SingleParticle	43.961
SingleParticle	55.583
SingleParticle	57.509
SingleParticle	46.434
SingleParticle	55.575
SingleParticle	69.878
SingleParticle	76.354
SingleParticle	76.249
SingleParticle	65.606
SingleParticle	62.967
SingleParticle	50.29
SingleParticle	52.127
SingleParticle	48.781
SingleParticle	80.775
SingleParticle	50.162
SingleParticle	49.598
SingleParticle	53.479
SingleParticle	70.154
SingleParticle	80.245
SingleParticle	46.52
SingleParticle	44.965
SingleParticle	44.974
SingleParticle	59.609
SingleParticle	50.625
SingleParticle	55.85
SingleParticle	46.156
SingleParticle	56.105
SingleParticle	47.875
SingleParticle	57.285
SingleParticle	46.503
SingleParticle	57.746
SingleParticle	78.841
SingleParticle	58.452
SingleParticle	68.765
SingleParticle	47.478
SingleParticle	43.668
SingleParticle	54.213
SingleParticle	65.274
SingleParticle	55.052
SingleParticle	47.189
SingleParticle	52.74
SingleParticle	54.169
SingleParticle	53.946
SingleParticle	48.599
SingleParticle	65.274
SingleParticle	52.968
SingleParticle	54.45
SingleParticle	50.018
SingleParticle	45.806
SingleParticle	55.008
SingleParticle	38.124
SingleParticle	47.748
SingleParticle	54.826
SingleParticle	77.348
SingleParticle	48.599
SingleParticle	41.283
SingleParticle	46.624
SingleParticle	38.04
SingleParticle	41.318
SingleParticle	47.121
Slice	51
Slice	48
Slice	37
Slice	68
Slice	48
Slice	61
Slice	43
Slice	45
Slice	38
Slice	46
Slice	47
Slice	48
Slice	42
Slice	53
Slice	63
Slice	45
Slice	34
Slice	44
Slice	54
Slice	66
Slice	47
Slice	56
Slice	41
Slice	51
Slice	41
Slice	59
Slice	46
Slice	44
Slice	58
Slice	61
Slice	50
Slice	33
Slice	38
Slice	52
Slice	33
Slice	42
Slice	50
Slice	60
Slice	57
Slice	52
Slice	26
Slice	48
Slice	36
Slice	37
Slice	52
Slice	54
Slice	57
Slice	69
Slice	48
Slice	53
Slice	51
Slice	80
Slice	54
Slice	36
Slice	51
Slice	49
Slice	49
Slice	53
Slice	45
Slice	49
Slice	43
Slice	52
Slice	63
Slice	36
Slice	62
Slice	39
Slice	46
Slice	44
Slice	37
Slice	37
Slice	56
Slice	65
Slice	39
Slice	65
Slice	66
Slice	63
Slice	77
Slice	58
Slice	45
Slice	35
Slice	48
Slice	59
Slice	63
Slice	56
Slice	47
Slice	54
Slice	56
Slice	74
Slice	49
Slice	60
Slice	51
Slice	45
Slice	49
Slice	79
Slice	84
Slice	62
Slice	62
Slice	43
Slice	57
Slice	68
Slice	60
Slice	64
Slice	92
Slice	56
Slice	87
Slice	84
Slice	109
Slice	82
Slice	70
Slice	51
Slice	50
Slice	51
Slice	41
Slice	74
Slice	47
Slice	51
Slice	44
Slice	76
Slice	49
Slice	43
Slice	48
Slice	46
Slice	48
Slice	50
Slice	37
Slice	46
Slice	42
Slice	39
Slice	53
Slice	50
Slice	45
Slice	41
Slice	59
Slice	36
Slice	36
Slice	48
Slice	40
Slice	47
Slice	50
Slice	52
Slice	35
Slice	50
Slice	49
Slice	47
Slice	39
Slice	52
Slice	39
Slice	45
Slice	47
Slice	53
Slice	45
Slice	41
Slice	61
Slice	42
Slice	60
Slice	45
Slice	54
Slice	62
Slice	45
Slice	52
Slice	53
Slice	41
Slice	53
Slice	48
Slice	66
Slice	46
Slice	53
Slice	53
Slice	52
Slice	70
Slice	44
Slice	52
Slice	67
Slice	45
Slice	48
Slice	72
Slice	64
Slice	56
Slice	51
Slice	63
Slice	76
Slice	46
Slice	59
Slice	41
Slice	41
Slice	54
Slice	68
Slice	44
Slice	77
Slice	76
Slice	88
Slice	72
Slice	49
Slice	52
Slice	68
Slice	61
Slice	41
Slice	31
Slice	37
Slice	36
Slice	52
Slice	55
Slice	74
Slice	65
Slice	72
Slice	100
Slice	71
Slice	48
Slice	57
Slice	45
Slice	43
Slice	39
Slice	43
Slice	50
Slice	47
Slice	48
Slice	36
Slice	51
Slice	43
Slice	36
Slice	49
Slice	68
Slice	61
Slice	55
Slice	52
Slice	50
Slice	38
Slice	44
Slice	63
Slice	57
Slice	36
Slice	51
Slice	34
Slice	77
Slice	55
Slice	47
Slice	53
Slice	59
Slice	38
Slice	36
Slice	52
Slice	50
Slice	40
Slice	63
Slice	56
Slice	44
Slice	36
Slice	34
Slice	48
Slice	51
Slice	35
Slice	23
Slice	47
Slice	51
Slice	45
Slice	41
Slice	60
Slice	40
Slice	51
Slice	46
Slice	57

## Sheet: FigS10d_counted_states
MicrographID	state1	state2	state3	state4	state5	state6	state7
20201001_Foilhole_824111	1	0	3	1	3	1	2
20201001_Foilhole_820479	4	0	1	0	0	0	6
20201001_Foilhole_820477	6	0	1	0	1	3	11
20201001_Foilhole_820446	6	0	0	1	2	6	19
20201001_Foilhole_820412	3	0	0	0	0	1	9
20201001_Foilhole_920394	4	0	0	0	1	1	9
20201001_Foilhole_820306	4	0	1	0	2	3	25
20201001_Foilhole_820295	4	1	0	1	1	3	13
20201001_Foilhole_820289	2	2	1	1	2	1	7
20201001_Foilhole_1892636	4	1	0	1	2	2	9
20201001_Foilhole_1892163	6	0	1	1	1	1	13
20201001_Foilhole_1892148	5	0	1	1	0	4	6
20201001_Foilhole_1892130	4	1	0	1	1	1	15
20201001_Foilhole_1892123	4	0	1	2	1	1	18
20201001_Foilhole_1892099	1	0	1	1	5	1	14
20201001_Foilhole_1892036	2	0	0	1	2	3	3
20201001_Foilhole_1891881	4	1	0	0	2	2	7
20201001_Foilhole_1891873	2	0	0	0	0	2	11
	66	6	11	12	26	36	197

## Sheet: FigS10e_counted_full_empty
MicrographID		empty VIII	full XI
20201001_Foilhole_824111		6	5
20201001_Foilhole_820479		15	4
20201001_Foilhole_820477		20	5
20201001_Foilhole_820446		9	11
20201001_Foilhole_820412		11	5
20201001_Foilhole_920394		24	8
20201001_Foilhole_820306		6	4
20201001_Foilhole_820295		5	5
20201001_Foilhole_820289		12	9
20201001_Foilhole_1892636		13	6
20201001_Foilhole_1892163		8	3
20201001_Foilhole_1892148		12	6
20201001_Foilhole_1892130		14	7
20201001_Foilhole_1892123		4	2
20201001_Foilhole_1892099		6	4
20201001_Foilhole_1892036		4	3
20201001_Foilhole_1891881		3	1
20201001_Foilhole_1891873		3	2
20201001_Foilhole_826158_*_		14	6
20201001_Foilhole_826031		16	6
20201001_Foilhole_825935		9	11
20201001_Foilhole_825768		10	4
20201001_Foilhole_825796		10	6
20201001_Foilhole_825654		9	4
20201001_Foilhole_825651		8	7
20201001_Foilhole_825619		6	3
20201001_Foilhole_825614		13	7
20201001_Foilhole_825598		9	4
20201001_Foilhole_825594		5	3
20201001_Foilhole_825597		7	2
20201001_Foilhole_825579		5	7
20201001_Foilhole_825504		11	9
20201001_Foilhole_825465		7	6
20201001_Foilhole_825464		17	8
20201001_Foilhole_815449		13	4
20201001_Foilhole_824112		9	11
20201001_Foilhole_824036		9	7
20201001_Foilhole_824009		6	7
20201001_Foilhole_923899		14	5
20201001_Foilhole_823767		10	6
20201001_Foilhole_822317		4	8
20201001_Foilhole_821954		18	4
20201001_Foilhole_820648		6	3
20201001_Foilhole_820631		7	4
20201001_Foilhole_820589		9	7
20201001_Foilhole_820584		10	4
20201001_Foilhole_820572		13	6
20201001_Foilhole_820519		7	8
20201001_Foilhole_820502		6	4
20201001_Foilhole_820483		5	7
20201001_Foilhole_820482		10	10
20201001_Foilhole_820379		11	12
20201001_Foilhole_820363		10	6
20201001_Foilhole_820347		10	8
20201001_Foilhole_820341		5	4
20201001_Foilhole_820338		8	6
20201001_Foilhole_820329		13	8
20201001_Foilhole_820323		11	7
20201001_Foilhole_820296		23	8
20201001_Foilhole_820291		8	8
20201001_Foilhole_920280		5	1
20201001_Foilhole_820279		5	0
20201001_Foilhole_1896876		0	3
20201001_Foilhole_1895064		2	1
20201001_Foilhole_1892432		7	4
20201001_Foilhole_1892238		6	6
20201001_Foilhole_1892237		10	8
20201001_Foilhole_1892058		9	5
20201001_Foilhole_1892053		1	2
20201001_Foilhole_1892051		2	3
20201001_Foilhole_1892050		6	2
20201001_Foilhole_1892045		3	3
20201001_Foilhole_1892038		7	4
20201001_Foilhole_1891912		12	3
		661	400
		1322

## Sheet: Fig14_WB 
P32503 ScV-L-A capsid:	>sp|P32503|GAG_SCVLA Major capsid protein OS=Saccharomyces cerevisiae virus L-A OX=11008 GN=gag PE=1 SV=1
PTGEPTAGAAHEELC	MLRFVTKNSQDKSSDLFSICSDRGTFVAHNRVRTDFKFDNLVFNRVYGVSQKFTLVGNPT VCFNEGSSYLEGIAKKYLTLDGGLAIDNVLNELRSTCGIPGNAVASHAYNITSWRWYDNH VALLMNMLRAYHLQVLTEQGQYSAGDIPMYHDGHVKIKLPVTIDDTAGPTQFAWPSDRST DSYPDWAQFSESFPSIDVPYLDVRPLTVTEVNFVLMMMSKWHRRTNLAIDYEAPQLADKF AYRHALTVQDADEWIEGDRTDDQFRPPSSKVMLSALRKYVNHNRLYNQFYTAAQLLAQIM MKPVPNCAEGYAWLMHDALVNIPKFGSIRGRYPFLLSGDAALIQATALEDWSAIMAKPEL VFTYAMQVSVALNTGLYLRRVKKTGFGTTIDDS…

## Sheet: FigS1a_SECI
Chrom.1		Chrom.1		Chrom.1		Chrom.1		Chrom.1		Chrom.1		Chrom.1
UV 1_280		Injection		Run Log		UV 1_280_CUT_TEMP@100,BASEM		Fraction		UV 2_320		UV 3_260
ml	mAU	ml	Injection	ml	Logbook	ml	mAU	ml	Fraction	ml	mAU	ml	mAU
-0.001808	0.666702	0.000191		-0.001808	Method Settings	0	7974844	8499511	5.A.2	-0.001808	0	-0.001808	0
-0.001308	8339906			-0.001708	Sample Application	0.0005	7974916	8749448	5.A.3	-0.000558	-6186421	-0.000558	1154264
-0.000808	8317306			0.998984	Elution	0.000999	7974988	8999399	5.A.4	0.000691	-13454402	0.000691	4742473
-0.000308	8291216					0.001499	797506	9249541	5.A.5	0.00194	-1411721	0.00194	579397
0.000191	8195068					0.001999	7975133	9499399	5.A.6	0.00319	-14134061	0.00319	6367117
0.000691	8176025					0.002499	7975205	9749365	5.A.7	0.004439	-14121625	0.004439	6422842
0.001191	8163204					0.002998	7975278	9999497	5.A.8	0.005688	-14073108	0.005688	647705
0.001691	8154152					0.003498	797535	10249615	5.A.9	0.006938	-14018994	0.006938	654603
0.00219	8155886					0.003998	7975422	10499489	5.A.10	0.008187	-1395483	0.008187	6620103
0.00269	8168013					0.004497	7975495	10749458	5.A.11	0.009436	-13889482	0.009436	6698281
0.00319	8181784					0.004997	7975567	10999572	5.A.12	0.010686	-13830812	0.010686	677396
0.003689	8202916					0.005497	7975644	11249695	5.B.1	0.011935	-13779072	0.011935	6833745
0.004189	8223063					0.005997	7975721	1149966	5.B.2	0.013184	-13743238	0.013184	6874947
0.004689	8239282					0.006496	7975798	11749536	5.B.3	0.014434	-13721317	0.014434	6913392
0.005189	8257547					0.006996	7975874	11999656	5.B.4	0.015683	-13703164	0.015683	6945803
0.005688	8281					0.007496	7975951	1224962	5.B.5	0.016932	-13683933	0.016932	6979989
0.006188	8302477					0.007995	7976028	12499738	5.B.6	0.018182	-1365234	0.018182	7038848
0.006688	8323972					0.008495	7976105	12749613	5.B.7	0.019431	-13587358	0.019431	7127881
0.007187	8350642					0.008995	7976182	12999734	5.B.8	0.02068	-13498983	0.02068	7235088
0.007687	8379797					0.009495	7976259	13249698	5.B.9	0.02193	-13407829	0.02193	7351959
0.008187	8405027					0.009994	7976336	13499822	5.B.10	0.023179	-13330652	0.023179	7444174
0.008687	8430894					0.010494	7976407	13749715	5.B.11	0.024428	-13284095	0.024428	7500864
0.009186	8459207					0.010994	7976477	13999653	5.B.12	0.025678	-13280711	0.025678	7511597
0.009686	8483558					0.011493	7976548	14249783	5.C.1	0.026927	-13315946	0.026927	7479304
0.010186	8503735					0.011993	7976619	14499676	5.C.2	0.028176	-13375903	0.028176	7413995
0.010685	8523721					0.012493	797669	1474986	5.C.3	0.029426	-13454279	0.029426	7328024
0.011185	8542792					0.012993	7976761	14999757	5.C.4	0.030675	-13549068	0.030675	7214823
0.011685	855678					0.013492	7976831	15249881	5.C.5	0.031924	-13653391	0.031924	7095096
0.012185	8569244					0.013992	7976902	15499819	5.C.6	0.033174	-13752505	0.033174	6982565
0.012684	8581799					0.014492	7976973	15749961	5.C.7	0.034423	-13842851	0.034423	6892082
0.013184	8592565					0.014991	7977044	15999844	5.C.8	0.035672	-13918283	0.035672	6838063
0.013684	8596594					0.015491	7977122	16249955	5.C.9	0.036922	-13976421	0.036922	6814105
0.014183	8601297					0.015991	7977201	16499919	5.C.10	0.038171	-14033316	0.038171	6786068
0.014683	8608522					0.016491	7977279	16749789	5.C.11	0.03942	-14097685	0.03942	6737158
0.015183	8614441					0.01699	7977357	16999915	5.C.12	0.04067	-14157094	0.04067	6662704
0.015683	861927					0.01749	7977435	17249877	5.D.1	0.041919	-14211801	0.041919	6573935
0.016182	8628057					0.01799	7977513	17499991	5.D.2	0.043168	-14258292	0.043168	6482594
0.016682	8644414					0.018489	7977592	17749869	5.D.3	0.044418	-14287818	0.044418	6411038
0.017182	8660694					0.018989	797767	18000086	5.D.4	0.045667	-1430182	0.045667	6367845
0.017681	8679672					0.019489	7977748	1824997	5.D.5	0.046916	-1431287	0.046916	634214
0.018181	8707922					0.019989	7977826	18500077	5.D.6	0.048166	-14321572	0.048166	6323905
0.018681	87425					0.020488	7977901	18750086	5.D.7	0.049415	-1432872	0.049415	6310441
0.019181	8776227					0.020988	7977976	18999926	5.D.8	0.050664	-1433381	0.050664	62968
0.01968	8811563					0.021488	797805	19250041	5.D.9	0.051914	-14335387	0.051914	6285871
0.02018	8850413					0.021987	7978125	1949993	5.D.10	0.053163	-14330795	0.053163	6282022
0.02068	8888661					0.022487	79782	1975013	5.D.11	0.054412	-14323469	0.054412	6281756
0.021179	8924662					0.022987	7978275	19999995	5.D.12	0.055662	-14316715	0.055662	6283851
0.021679	895863					0.023487	797835	20250138	5.E.1	0.056911	-14308318	0.056911	6288052
0.022179	8985059					0.023986	7978424	20500092	5.E.2	0.05816	-14296816	0.05816	6293603
0.022679	9004904					0.024486	7978499	20750207	5.E.3	0.05941	-14283385	0.05941	6299332
0.023178	9021795					0.024986	7978574	21000102	5.E.4	0.060659	-14273525	0.060659	631217
0.023678	9035667					0.025485	7978648	21250039	5.E.5	0.061908	-14257767	0.061908	6340783
0.024178	9040845					0.025985	7978723	21500151	5.E.6	0.063158	-14229564	0.063158	6387728
0.024677	9034499					0.026485	7978797	21750058	5.E.7	0.064407	-1419635	0.064407	6456892
0.025177	9026571					0.026985	7978871	22000193	5.E.8	0.065656	-14156507	0.065656	6553898
0.025677	9014091					0.027484	7978946	22250111	5.E.9	0.066906	-14093172	0.066906	6675445
0.026177	8997478					0.027984	797902	22500262	5.E.10	0.068155	-14005024	0.068155	6838875
0.026676	8977931					0.028484	7979095	22750127	5.E.11	0.069404	-1388829	0.069404	7110232
0.027176	895214					0.028984	7979169	23000313	5.E.12	0.070654	-13703998	0.070654	7463223
0.027676	8918889					0.029483	7979243	23250228	5.F.1	0.071903	-13466254	0.071903	7913377
0.028175	8888682					0.029983	7979318	235001	5.F.2	0.073152	-1317924	0.073152	8524913
0.028675	8857649					0.030483	7979381	2367447	Waste(Frac)	0.074402	-12822682	0.074402	9227275
0.029175	8819376					0.030982	7979445			0.075651	-12440718	0.075651	9946606
0.029675	8777629					0.031482	7979508			0.0769	-12079085	0.0769	10717203
0.030174	8738785					0.031982	7979572			0.07815	-11720095	0.07815	11460354
0.030674	8698429					0.032482	7979635			0.079399	-11387204	0.079399	12098895
0.031174	8655632					0.032981	7979699			0.080648	-11118608	0.080648	12684904
0.031673	8614894					0.033481	7979762			0.081898	-10882375	0.081898	13195488
0.032173	8576723					0.033981	7979826			0.083147	-10680328	0.083147	13577165
0.032673	8535852					0.03448	7979889			0.084396	-10532598	0.084396	13870531
0.033173	8496279					0.03498	7979953			0.085645	-10431395	0.085645	14080569
0.033672	8464495					0.03548	7980037			0.086895	-1037324	0.086895	14176844
0.034172	8435412					0.03598	7980122			0.088144	-10355876	0.088144	14178175
0.034672	8403387					0.036479	7980206			0.089393	-10376006	0.089393	1411102
0.035171	837666					0.036979	7980291			0.090643	-10435174	0.090643	13978881
0.035671	8357418					0.037479	7980375			0.091892	-10515935	0.091892	13786561
0.036171	8337922					0.037978	798046			0.093141	-10613206	0.093141	13563964
0.036671	8317808					0.038478	7980545			0.094391	-10737548	0.094391	13324022
0.03717	8300694					0.038978	7980629			0.09564	-10864858	0.09564	13072102
0.03767	8285913					0.039478	7980714			0.096889	-10982372	0.096889	12819951
0.03817	8263964					0.039977	7980798			0.098139	-11092618	0.098139	12614111
0.038669	8238					0.040477	7980869			0.099388	-1116548	0.099388	12439692
0.039169	8215252					0.040977	798094			0.100637	-1122059	0.100637	12265365
0.039669	8192716					0.041476	7981011			0.101887	-11314045	0.101887	12055548
0.040169	8167134					0.041976	7981082			0.103136	-11433921	0.103136	11819518
0.040668	8143246					0.042476	7981153			0.104385	-11571654	0.104385	11526316
0.041168	8121932					0.042976	7981225			0.105635	-11745066	0.105635	11203853
0.041668	8100346					0.043475	7981296			0.106884	-11921082	0.106884	10900452
0.042167	8078272					0.043975	7981367			0.108133	-12056259	0.108133	10650083
0.042667	8057386					0.044475	7981438			0.109383	-12174778	0.109383	1041695
0.043167	8037354					0.044974	7981509			0.110632	-12276402	0.110632	10222399
0.043667	8018355					0.045474	7981583			0.111881	-12364668	0.111881	10039343
0.044166	8004415					0.045974	7981657			0.113131	-12441055	0.113131	9871233
0.044666	7997079					0.046474	798173			0.11438	-12517979	0.11438	9730219
0.045166	7991859					0.046973	7981548			0.115629	-12583156	0.115629	9594029
0.045665	7986352					0.047473	7979939			0.116879	-12645397	0.116879	9446143
0.046165	7983477					0.047973	7979263			0.118128	-12715927	0.118128	9315239
0.046665	7982697					0.048472	7979006			0.119377	-12777866	0.119377	919066
0.047165	7981548					0.048972	7978229			0.120627	-12827231	0.120627	9067847
0.047664	7979939					0.049472	7976591			0.121876	-12880747	0.121876	8956998
0.048164	7979263					0.049972	7974022			0.123125	-12935669	0.123125	8866633
0.048664	7979006					0.050471	7972226			0.124375	-12980596	0.124375	8779191
0.049163	7978229					0.050971	7972411			0.125624	-13024755	0.125624	8695613
0.049663	7976591					0.051471	7973536			0.126873	-1306463	0.126873	861662
0.050163	7974022					0.05197	7974844			0.128123	-13099701	0.128123	8539246
0.050663	7972226					0.05247	7976018			0.129372	-13138453	0.129372	846309
0.051162	7972411					0.05297	7977315			0.130621	-13171804	0.130621	8387044
0.051662	7973536					0.05347	7979589			0.131871	-1320267	0.131871	8311374
0.052162	7974844					0.053969	7982218			0.13312	-13236273	0.13312	8251581
0.052662	7976018					0.054469	7982939			0.134369	-13266885	0.134369	8198578
0.053161	7977315					0.054969	7983016			0.135619	-13289608	0.135619	8141092
0.053661	7979589					0.055468	7983095			0.136868	-13317109	0.136868	809631
0.054161	7982218					0.055968	7983174			0.138117	-13343095	0.138117	8057539
0.05466	7986535					0.056468	7983253			0.139367	-133632	0.139367	800351
0.05516	7991555					0.056968	7983332			0.140616	-13380908	0.140616	795019
0.05566	7996719					0.057467	7983412			0.141865	-13402159	0.141865	7909514
0.05616	8002192					0.057967	7983491			0.143115	-13418814	0.143115	7861351
0.056659	8008106					0.058467	798357			0.144364	-13435852	0.144364	7809937
0.057159	8014772					0.058966	7983649			0.145613	-13457578	0.145613	7766977
0.057659	8018609					0.059466	7983728			0.146863	-13481765	0.146863	7724255
0.058158	8022079					0.059966	7983808			0.148112	-13501487	0.148112	767746
0.058658	8027765					0.060466	7983889			0.149361	-13521232	0.149361	7638303
0.059158	8034429					0.060965	7983971			0.150611	-13541216	0.150611	7606432
0.059658	8041314					0.061465	7984052			0.15186	-13559134	0.15186	7572863
0.060157	8048669					0.061965	7984133			0.153109	-13573685	0.153109	7540438
0.060657	8061597					0.062464	7984215			0.154359	-13584536	0.154359	7513238
0.061157	8072663					0.062964	7984296			0.155608	-13594916	0.155608	7484967
0.061656	8082691					0.063464	7984378			0.156857	-13608759	0.156857	745644
0.062156	8096951					0.063964	7984459			0.158107	-13622195	0.158107	7429924
0.062656	811659					0.064463	798454			0.159356	-13635136	0.159356	7403982
0.063156	8135878					0.064963	7984622			0.160605	-13644835	0.160605	7382782
0.063655	815582					0.065463	7984684			0.161855	-13656956	0.161855	7363033
0.064155	8186207					0.065962	7984746			0.163104	-13667954	0.163104	733606
0.064655	82191					0.066462	7984808			0.164353	-13679328	0.164353	7311898
0.065154	8249894					0.066962	798487			0.165603	-13689398	0.165603	7291506
0.065654	8285112					0.067462	7984933			0.166852	-13702847	0.166852	7268649
0.066154	8341627					0.067961	7984995			0.168101	-13711865	0.168101	7247082
0.066654	8394285					0.068461	7985057			0.169351	-13717468	0.169351	7232056
0.067153	8446858					0.068961	7985119			0.1706	-13722775	0.1706	7213055
0.067653	8520463					0.06946	7985181			0.171849	-13731783	0.171849	7192799
0.068153	8621218					0.06996	7985243			0.173099	-1374214	0.173099	7174927
0.068652	8714141					0.07046	7985328			0.174348	-13752502	0.174348	7157351
0.069152	8811466					0.07096	7985413			0.175597	-13761572	0.175597	7141524
0.069652	8958943					0.071459	7985498			0.176846	-13767587	0.176846	7131115
0.070152	9117322					0.071959	7985583			0.178096	-13769919	0.178096	7123324
0.070651	926683					0.072459	7985667			0.179345	-13771626	0.179345	7113663
0.071151	9432766					0.072958	7985752			0.180594	-13774955	0.180594	7102007
0.071651	9661071					0.073458	7985837			0.181844	-1377909	0.181844	7087894
0.07215	987437					0.073958	7985922			0.183093	-13785184	0.183093	7074427
0.07265	10081028					0.074458	7986007			0.184342	-13792077	0.184342	7057785
0.07315	1032107					0.074957	7986092			0.185592	-13799891	0.185592	7041247
0.07365	10590213					0.075457	7986156			0.186841	-13807036	0.186841	7032903
0.074149	10819786					0.075957	798622			0.18809	-13813461	0.18809	7027137
0.074649	11053547					0.076456	7986285			0.18934	-13818736	0.18934	701918
0.075149	1133177					0.076956	798635			0.190589	-13824039	0.190589	7012583
0.075648	11602861					0.077456	7986414			0.191838	-13831193	0.191838	7005835
0.076148	11828257					0.077956	7986478			0.193088	-13839229	0.193088	6992875
0.076648	12065622					0.078455	7986543			0.194337	-13846966	0.194337	698269
0.077148	12338106					0.078955	7986608			0.195586	-13851039	0.195586	6970143
0.077647	12565252					0.079455	7986672			0.196836	-13854523	0.196836	6958507
0.078147	12766605					0.079954	7986736			0.198085	-13854522	0.198085	6952979
0.078647	12982023					0.080454	7986824			0.199334	-13852078	0.199334	6950516
0.079146	13202697					0.080954	7986911			0.200584	-13850947	0.200584	6944459
0.079646	13367207					0.081454	7986999			0.201833	-13854812	0.201833	6936449
0.080146	13531562					0.081953	7987086			0.203082	-13859682	0.203082	6929955
0.080646	13713189					0.082453	7987174			0.204332	-13864576	0.204332	6920444
0.081145	13875604					0.082953	7987261			0.205581	-13868958	0.205581	6909273
0.081645	13995754					0.083453	7987349			0.20683	-13871914	0.20683	6902195
0.082145	14115065					0.083952	7987436			0.20808	-1387494	0.20808	6901175
0.082644	14230095					0.084452	7987524			0.209329	-13877882	0.209329	6898251
0.083144	14315534					0.084952	7987611			0.210578	-13881873	0.210578	6893132
0.083644	14381427					0.085451	7987678			0.211828	-13886452	0.211828	6885917
0.084144	14449088					0.085951	7987744			0.213077	-13891273	0.213077	6875332
0.084643	14515698					0.086451	798781			0.214326	-13895082	0.214326	6866561
0.085143	14557352					0.086951	7987876			0.215576	-13897996	0.215576	6861573
0.085643	1459429					0.08745	7987943			0.216825	-13900171	0.216825	686272
0.086142	14620923					0.08795	7988008			0.218074	-13902959	0.218074	6858472
0.086642	14632981					0.08845	7988075			0.219324	-13906469	0.219324	6856659
0.087142	14624529					0.088949	7988141			0.220573	-1390906	0.220573	6856031
0.087642	14613337					0.089449	7988207			0.221822	-13910683	0.221822	685071
0.088141	1458708					0.089949	7988274			0.223072	-13909804	0.223072	6841553
0.088641	14560172					0.090449	798834			0.224321	-13908417	0.224321	6839482
0.089141	14531228					0.090948	7988407			0.22557	-13906936	0.22557	6837882
0.08964	14490329					0.091448	7988474			0.22682	-13906766	0.22682	6832001
0.09014	14432403					0.091948	7988541			0.228069	-1390637	0.228069	6826323
0.09064	14369277					0.092447	7988608			0.229318	-13907743	0.229318	6821893
0.09114	14301875					0.092947	7988675			0.230568	-13912737	0.230568	6814328
0.091639	14217643					0.093447	7988741			0.231817	-13914102	0.231817	6806071
0.092139	14132262					0.093947	7988809			0.233066	-13912728	0.233066	6810777
0.092639	14057801					0.094446	7988875			0.234316	-13913471	0.234316	6813036
0.093138	1397472					0.094946	7988942			0.235565	-13915752	0.235565	68114
0.093638	13870827					0.095446	7989032			0.236814	-13914626	0.236814	6812465
0.094138	1377525					0.095945	7989123			0.238064	-13915996	0.238064	6815949
0.094638	13685108					0.096445	7989213			0.239313	-13921049	0.239313	6810303
0.095137	13584382					0.096945	7989304			0.240562	-1392463	0.240562	6809327
0.095637	13473711					0.097445	7989394			0.241812	-13924317	0.241812	6809278
0.096137	13383579					0.097944	7989484			0.243061	-13924618	0.243061	6808792
0.096636	13299489					0.098444	7989574			0.24431	-13925026	0.24431	6805756
0.097136	1322592					0.098944	7989665			0.24556	-13923878	0.24556	6801641
0.097636	13165252					0.099443	7989755			0.246809	-13926128	0.246809	6796638
0.098136	13121226					0.099943	7989845			0.248058	-13929351	0.248058	6793262
0.098635	13069336					0.100443	7989913			0.249308	-13929115	0.249308	6791548
0.099135	12998258					0.100943	7989981			0.250557	-13929227	0.250557	6787218
0.099635	12943998					0.101442	7990049			0.251806	-13928855	0.251806	6780649
0.100134	12896562					0.101942	7990117			0.253056	-13926815	0.253056	6779817
0.100634	12830974					0.102442	7990185			0.254305	-13929173	0.254305	6777165
0.101134	12748416					0.102941	7990253			0.255554	-13932379	0.255554	6771325
0.101634	12683177					0.103441	7990321			0.256804	-13934478	0.256804	6767906
0.102133	12616081					0.103941	7990389			0.258053	-13937676	0.258053	6766234
0.102633	1253006					0.104441	7990457			0.259302	-13940955	0.259302	6762413
0.103133	12429913					0.10494	7990525			0.260551	-13942022	0.260551	6766686
0.103632	12320381					0.10544	7990593			0.261801	-13944388	0.261801	6770448
0.104132	12203488					0.10594	7990662			0.26305	-13947033	0.26305	6773157
0.104632	12074259					0.106439	799073			0.264299	-1394738	0.264299	6775177
0.105132	11960107					0.106939	7990798			0.265549	-13945493	0.265549	6772731
0.105631	11854833					0.107439	7990867			0.266798	-13944587	0.266798	6764355
0.106131	11742863					0.107939	7990935			0.268047	-13944057	0.268047	6759446
0.106631	11634778					0.108438	7991004			0.269297	-13943583	0.269297	6760686
0.107131	11557444					0.108938	7991072			0.270546	-13944804	0.270546	6761755
0.10763	11488791					0.109438	799114			0.271795	-13946172	0.271795	6761178
0.10813	11407611					0.109937	7991209			0.273045	-13943253	0.273045	6759078
0.10863	11318991					0.110437	7991301			0.274294	-13941042	0.274294	6755927
0.109129	11252221					0.110937	7991392			0.275543	-13940028	0.275543	6747927
0.109629	11188876					0.111437	7991484			0.276793	-13938788	0.276793	6746915
0.110129	11116044					0.111936	7991576			0.278042	-13935353	0.278042	6748874
0.110629	11050485					0.112436	7991668			0.279291	-13934052	0.279291	6752349
0.111128	10998375					0.112936	799176			0.280541	-13932307	0.280541	6758881
0.111628	10945005					0.113435	7991852			0.28179	-13933987	0.28179	6762876
0.112128	10881357					0.113935	7991944			0.283039	-13934863	0.283039	675798
0.112627	10830974					0.114435	7992035			0.284289	-13938793	0.284289	6752172
0.113127	10786366					0.114935	7992127			0.285538	-13941656	0.285538	6748473
0.113627	10735909					0.115434	7992196			0.286787	-13945605	0.286787	6743591
0.114127	10682421					0.115934	7992265			0.288037	-13946801	0.288037	674025
0.114626	10643311					0.116434	7992334			0.289286	-13950092	0.289286	6737329
0.115126	10605201					0.116933	7992403			0.290535	-13952399	0.290535	673444
0.115626	10552568					0.117433	7992472			0.291785	-13955288	0.291785	6729578
0.116125	1050174					0.117933	7992541			0.293034	-13956813	0.293034	6721522
0.116625	10458289					0.118433	799261			0.294283	-13956494	0.294283	6713675
0.117125	10414711					0.118932	7992679			0.295533	-13953934	0.295533	6709675
0.117625	10368109					0.119432	7992747			0.296782	-13952072	0.296782	6708032
0.118124	10332347					0.119932	7992816			0.298031	-13951569	0.298031	6708166
0.118624	10300085					0.120431	7992886			0.299281	-13951395	0.299281	6711705
0.119124	10259606					0.120931	7992955			0.30053	-139525	0.30053	671496
0.119623	10215634					0.121431	7993023			0.301779	-13954831	0.301779	6714192
0.120123	10180923					0.121931	7993093			0.303029	-13957333	0.303029	6709214
0.120623	10146371					0.12243	7993162			0.304278	-13958224	0.304278	6703271
0.121123	10105033					0.12293	7993231			0.305527	-13959359	0.305527	6695198
0.121622	10070601					0.12343	79933			0.306777	-13959823	0.306777	6687506
0.122122	10045671					0.123929	7993369			0.308026	-13959155	0.308026	6685814
0.122622	10018581					0.124429	7993438			0.309275	-13956877	0.309275	6687605
0.123121	9983922					0.124929	7993507			0.310525	-13959533	0.310525	6689129
0.123621	9952393					0.125429	7993576			0.311774	-13963555	0.311774	6691098
0.124121	9921371					0.125928	7993645			0.313023	-13964453	0.313023	6694747
0.124621	9885692					0.126428	7993714			0.314273	-13966272	0.314273	6694853
0.12512	9848579					0.126928	7993783			0.315522	-13969975	0.315522	6692041
0.12562	9822359					0.127427	7993853			0.316771	-13968881	0.316771	6690039
0.12612	9796869					0.127927	7993921			0.318021	-1396736	0.318021	6689369
0.126619	9765303					0.128427	799399			0.31927	-13968107	0.31927	6687531
0.127119	9736262					0.128927	799406			0.320519	-13966014	0.320519	6683562
0.127619	9711449					0.129426	7994129			0.321769	-13961715	0.321769	6681585
0.128119	9685226					0.129926	7994198			0.323018	-13957852	0.323018	6680039
0.128618	9654716					0.130426	799429			0.324267	-1395314	0.324267	6677573
0.129118	9630831					0.130925	7994383			0.325517	-13950353	0.325517	6674211
0.129618	9609483					0.131425	7994475			0.326766	-13950991	0.326766	6672992
0.130117	9585903					0.131925	7994568			0.328015	-13954809	0.328015	6672181
0.130617	9560769					0.132425	799466			0.329265	-1396269	0.329265	6668208
0.131117	9543232					0.132924	7994753			0.330514	-13968639	0.330514	6661389
0.131617	9525622					0.133424	7994845			0.331763	-13970642	0.331763	6656214
0.132116	9504556					0.133924	7994938			0.333013	-13970224	0.333013	6653369
0.132616	9485237					0.134424	799503			0.334262	-1397145	0.334262	6652342
0.133116	9469223					0.134923	7995123			0.335511	-13971179	0.335511	6647727
0.133615	9452106					0.135423	7995192			0.336761	-13969337	0.336761	6650815
0.134115	9429502					0.135923	7995261			0.33801	-13968966	0.33801	6657229
0.134615	9411104					0.136422	799533			0.339259	-13970738	0.339259	6655149
0.135115	939424					0.136922	7995399			0.340509	-13973369	0.340509	6654706
0.135614	937674					0.137422	7995468			0.341758	-13970932	0.341758	6662566
0.136114	9359197					0.137922	7995537			0.343007	-13969069	0.343007	6667095
0.136614	9345958					0.138421	7995606			0.344257	-13969263	0.344257	6664141
0.137113	9332421					0.138921	7995675			0.345506	-13969411	0.345506	6663742
0.137613	9315608					0.139421	7995744			0.346755	-13967175	0.346755	6655008
0.138113	9299275					0.13992	7995813			0.348004	-139686	0.348004	6646354
0.138613	9285885					0.14042	7995859			0.349254	-13971073	0.349254	6637972
0.139112	9271255					0.14092	7995905			0.350503	-13972975	0.350503	6632895
0.139612	9251596					0.14142	7995951			0.351752	-13976614	0.351752	6630573
0.140112	9236785					0.141919	7995996			0.353002	-13978144	0.353002	6632459
0.140611	9223988					0.142419	7996042			0.354251	-13979382	0.354251	6629723
0.141111	9209043					0.142919	7996088			0.3555	-13981454	0.3555	6624097
0.141611	9191495					0.143418	7996133			0.35675	-13980078	0.35675	6619647
0.142111	9175112					0.143918	7996179			0.357999	-13976628	0.357999	6618342
0.14261	9158476					0.144418	7996225			0.359248	-13974422	0.359248	661753
0.14311	9138921					0.144918	7996271			0.360498	-13969703	0.360498	6617076
0.14361	9119773					0.145417	7996363			0.361747	-13966453	0.361747	66167
0.144109	9103616					0.145917	7996455			0.362996	-13966973	0.362996	6614563
0.144609	9086634					0.146417	7996547			0.364246	-13966688	0.364246	6609897
0.145109	9066612					0.146916	7996639			0.365495	-13966125	0.365495	6605279
0.145609	9050794					0.147416	7996731			0.366744	-13968113	0.366744	6601917
0.146108	9036533					0.147916	7996823			0.367994	-13971291	0.367994	6602192
0.146608	9020955					0.148416	7996915			0.369243	-13973571	0.369243	6604795
0.147108	9004174					0.148915	7997007			0.370492	-13976508	0.370492	660876
0.147607	8991237					0.149415	7997099			0.371742	-13978266	0.371742	6612597
0.148107	8978837					0.149915	7997191			0.372991	-13978449	0.372991	6616874
0.148607	8966387					0.150414	7997283			0.37424	-1397613	0.37424	6621451
0.149107	8955498					0.150914	7997375			0.37549	-13976568	0.37549	6623781
0.149606	8947539					0.151414	7997467			0.376739	-13974238	0.376739	6623086
0.150106	8938614					0.151914	7997558			0.377988	-13972722	0.377988	6616195
0.150606	8924985					0.152413	799765			0.379238	-13972804	0.379238	6609746
0.151105	891352					0.152913	7997741			0.380487	-13971247	0.380487	6599532
0.151605	8903507					0.153413	7997833			0.381736	-13966364	0.381736	6588568
0.152105	8892603					0.153912	7997925			0.382986	-13966376	0.382986	6586352
0.152605	88808					0.154412	7998016			0.384235	-13967557	0.384235	6590845
0.153104	8871462					0.154912	7998108			0.385484	-13967331	0.385484	6588504
0.153604	8862473					0.155412	7998153			0.386734	-13966175	0.386734	6589367
0.154104	8853012					0.155911	7998199			0.387983	-13969691	0.387983	6593154
0.154603	8843218					0.156411	7998244			0.389232	-13972344	0.389232	6591624
0.155103	8833401					0.156911	7998289			0.390482	-13975039	0.390482	6590504
0.155603	8823003					0.15741	7998334			0.391731	-13978106	0.391731	6593725
0.156103	8810404					0.15791	7998379			0.39298	-13981968	0.39298	6590949
0.156602	8800138					0.15841	7998425			0.39423	-1397905	0.39423	6588882
0.157102	8792694					0.15891	799847			0.395479	-1397598	0.395479	6584634
0.157602	8784786					0.159409	7998515			0.396728	-13972814	0.396728	6579005
0.158101	8776711					0.159909	799856			0.397978	-13971334	0.397978	6579835
0.158601	8770217					0.160409	7998652			0.399227	-13978457	0.399227	6582509
0.159101	8763808					0.160908	7998742			0.400476	-13983833	0.400476	6580122
0.159601	8756036					0.161408	7998833			0.401726	-13985004	0.401726	6573783
0.1601	8747506					0.161908	7998924			0.402975	-13988823	0.402975	6571278
0.1606	8739975					0.162408	7999015			0.404224	-13991091	0.404224	6567262
0.1611	8732486					0.162907	7999105			0.405474	-13986217	0.405474	6566649
0.1616	8724751					0.163407	7999196			0.406723	-13983994	0.406723	6570405
0.162099	8717668					0.163907	7999287			0.407972	-1398089	0.407972	6579543
0.162599	8712901					0.164406	7999378			0.409222	-13974321	0.409222	6584721
0.163099	8708488					0.164906	7999469			0.410471	-13972377	0.410471	6584981
0.163598	870068					0.165406	7999559			0.41172	-13972058	0.41172	6580553
0.164098	8692635					0.165906	7999649			0.41297	-1397266	0.41297	6571706
0.164598	8684999					0.166405	799974			0.414219	-13975842	0.414219	6568174
0.165098	8677597					0.166905	799983			0.415468	-13979954	0.415468	6566748
0.165597	8670334					0.167405	799992			0.416718	-13979924	0.416718	6563612
0.166097	866583					0.167904	800001			0.417967	-13978015	0.417967	6563685
0.166597	8662016					0.168404	80001			0.419216	-13974167	0.419216	6567049
0.167096	8656741					0.168904	8000191			0.420466	-13971306	0.420466	6565079
0.167596	865062					0.169404	800028			0.421715	-13969735	0.421715	6562786
0.168096	8644283					0.169903	8000371			0.422964	-13970766	0.422964	6562632
0.168596	8637898					0.170403	8000416			0.424214	-13969436	0.424214	6560343
0.169095	8631687					0.170903	800046			0.425463	-13967205	0.425463	6559436
0.169595	8627568					0.171402	8000504			0.426712	-13969343	0.426712	6556634
0.170095	8625472					0.171902	8000548			0.427962	-1397145	0.427962	6551567
0.170594	8622403					0.172402	8000593			0.429211	-13970976	0.429211	6544709
0.171094	8617622					0.172902	8000638			0.43046	-13971505	0.43046	6543441
0.171594	8612385					0.173401	8000682			0.43171	-1397625	0.43171	6542841
0.172094	8607079					0.173901	8000727			0.432959	-13975224	0.432959	6544768
0.172593	8598582					0.174401	8000771			0.434208	-13970246	0.434208	6550632
0.173093	8589435					0.1749	8000815			0.435457	-13966899	0.435457	6559851
0.173593	8581828					0.1754	8000904			0.436707	-13966832	0.436707	6564881
0.174092	8574349					0.1759	8000994			0.437956	-13968233	0.437956	6565656
0.174592	8567082					0.1764	8001082			0.439205	-13967492	0.439205	6564718
0.175092	8559767					0.176899	8001172			0.440455	-13967938	0.440455	6562496
0.175592	8552331					0.177399	8001261			0.441704	-13965414	0.441704	6560456
0.176091	8544234					0.177899	8001349			0.442953	-13964349	0.442953	6558465
0.176591	8534988					0.178398	8001439			0.444203	-13963031	0.444203	6552959
0.177091	8528407					0.178898	8001528			0.445452	-13963512	0.445452	6548512
0.17759	8522223					0.179398	8001617			0.446701	-13963782	0.446701	654525
0.17809	8513985					0.179898	8001706			0.447951	-13964233	0.447951	654416
0.17859	8506241					0.180397	8001795			0.4492	-13962079	0.4492	6544856
0.17909	8501387					0.180897	8001883			0.450449	-13959946	0.450449	6550441
0.179589	8496856					0.181397	800197			0.451699	-1396068	0.451699	6555658
0.180089	8492855					0.181896	8002059			0.452948	-13964858	0.452948	6558747
0.180589	8488804					0.182396	8002148			0.454197	-13966779	0.454197	6557968
0.181088	8484701					0.182896	8002235			0.455447	-13969099	0.455447	6555398
0.181588	8480127					0.183396	8002323			0.456696	-13971129	0.456696	6551279
0.182088	8474953					0.183895	8002412			0.457945	-13968925	0.457945	6547776
0.182588	8471384					0.184395	8002501			0.459195	-13965904	0.459195	6546621
0.183087	8468042					0.184895	8002588			0.460444	-13965932	0.460444	6549688
0.183587	8463822					0.185394	8002632			0.461693	-13964328	0.461693	6554696
0.184087	8460081					0.185894	8002675			0.462943	-13959759	0.462943	6560788
0.184586	8458477					0.186394	8002718			0.464192	-13956203	0.464192	6564617
0.185086	8456905					0.186894	8002762			0.465441	-13953236	0.465441	656686
0.185586	8454885					0.187393	8002806			0.466691	-13950492	0.466691	6565587
0.186086	845245					0.187893	8002849			0.46794	-13949631	0.46794	6562052
0.186585	844974					0.188393	8002892			0.469189	-13952176	0.469189	6556847
0.187085	8447029					0.188893	8002935			0.470439	-13954904	0.470439	6553077
0.187585	8444308					0.189392	8002979			0.471688	-13957671	0.471688	6550748
0.188084	844256					0.189892	8003022			0.472937	-13961797	0.472937	6547648
0.188584	8440878					0.190392	8003109			0.474187	-13963548	0.474187	6544432
0.189084	8439604					0.190891	8003196			0.475436	-13965556	0.475436	6542487
0.189584	8438804					0.191391	8003283			0.476685	-13969695	0.476685	6543973
0.190083	8438808					0.191891	8003369			0.477935	-13970904	0.477935	654274
0.190583	8438383					0.192391	8003456			0.479184	-13970844	0.479184	6539768
0.191083	8433921					0.19289	8003543			0.480433	-13972069	0.480433	6538294
0.191582	8429743					0.19339	800363			0.481683	-1397044	0.481683	6536695
0.192082	8425735					0.19389	8003716			0.482932	-13966974	0.482932	6530102
0.192582	8422228					0.194389	8003803			0.484181	-13965898	0.484181	6529273
0.193082	8419311					0.194889	800389			0.485431	-13960202	0.485431	6530887
0.193581	8416439					0.195389	8003976			0.48668	-13955907	0.48668	6527527
0.194081	841341					0.195889	8004062			0.487929	-13959843	0.487929	6530765
0.194581	8408858					0.196388	8004148			0.489179	-13963328	0.489179	6537018
0.19508	8403653					0.196888	8004233			0.490428	-1396501	0.490428	653673
0.19558	8398092					0.197388	8004318			0.491677	-13969508	0.491677	6540809
0.19608	8392755					0.197887	8004404			0.492927	-13968628	0.492927	6545219
0.19658	8388675					0.198387	800449			0.494176	-13963801	0.494176	6539958
0.197079	8387013					0.198887	8004576			0.495425	-13960257	0.495425	653613
0.197579	838699					0.199387	8004662			0.496675	-1395841	0.496675	6530102
0.198079	838591					0.199886	8004747			0.497924	-13955731	0.497924	6520379
0.198578	8383368					0.200386	8004832			0.499173	-13953411	0.499173	6517176
0.199078	8380016					0.200886	8004916			0.500423	-13949912	0.500423	6517104
0.199578	8376319					0.201385	8005001			0.501672	-13948985	0.501672	6515078
0.200078	8371417					0.201885	8005086			0.502921	-139497	0.502921	6522696
0.200577	8366364					0.202385	8005171			0.504171	-13950768	0.504171	6528985
0.201077	8362661					0.202885	8005255			0.50542	-13952226	0.50542	6530376
0.201577	8359376					0.203384	800534			0.506669	-13953903	0.506669	6529726
0.202076	8358022					0.203884	8005424			0.507919	-13954188	0.507919	6528407
0.202576	835615					0.204384	8005508			0.509168	-13948042	0.509168	6522357
0.203076	8353788					0.204883	8005593			0.510417	-13944103	0.510417	6526186
0.203576	8351023					0.205383	8005677			0.511667	-13947365	0.511667	6526833
0.204075	8348031					0.205883	800576			0.512916	-139498	0.512916	6527761
0.204575	8346933					0.206383	8005844			0.514165	-13949507	0.514165	6528812
0.205075	8345716					0.206882	8005927			0.515415	-13952419	0.515415	6529346
0.205574	8342835					0.207382	8006011			0.516664	-13956196	0.516664	6525239
0.206074	8339552					0.207882	8006095			0.517913	-13953441	0.517913	652785
0.206574	8337987					0.208381	8006178			0.519163	-13950343	0.519163	6529109
0.207074	8337221					0.208881	8006262			0.520412	-13951261	0.520412	6528525
0.207573	8339502					0.209381	8006345			0.521661	-13951782	0.521661	6525042
0.208073	8340926					0.209881	8006429			0.52291	-13950198	0.52291	6521774
0.208573	8341185					0.21038	800647			0.52416	-13953468	0.52416	651791
0.209073	8340901					0.21088	8006511			0.525409	-13955675	0.525409	6518483
0.209572	8339813					0.21138	8006552			0.526658	-13953894	0.526658	6522846
0.210072	8339447					0.211879	8006593			0.527908	-13954619	0.527908	6525585
0.210572	8338994					0.212379	8006634			0.529157	-13953766	0.529157	6524329
0.211071	8337359					0.212879	8006675			0.530406	-13949703	0.530406	6522914
0.211571	8335301					0.213379	8006716			0.531656	-13950796	0.531656	6521399
0.212071	8335328					0.213878	8006757			0.532905	-13951195	0.532905	6519352
0.212571	833512					0.214378	8006798			0.534154	-1394949	0.534154	652107
0.21307	8333729					0.214878	8006839			0.535404	-13949051	0.535404	65239
0.21357	8330356					0.215377	8006921			0.536653	-13950304	0.536653	6527032
0.21407	8325108					0.215877	8007002			0.537902	-13947584	0.537902	653018
0.214569	8319699					0.216377	8007084			0.539152	-13950962	0.539152	6530887
0.215069	8315912					0.216877	8007166			0.540401	-13955578	0.540401	6526631
0.215569	8313238					0.217376	8007248			0.54165	-13959481	0.54165	6519394
0.216069	8311169					0.217876	8007329			0.5429	-13960119	0.5429	6517039
0.216568	8308627					0.218376	8007411			0.544149	-13961903	0.544149	6516746
0.217068	8304635					0.218875	8007493			0.545398	-13958697	0.545398	6519653
0.217568	8302365					0.219375	8007574			0.546648	-13953362	0.546648	6523555
0.218067	8300808					0.219875	8007656			0.547897	-13952835	0.547897	6529282
0.218567	8298906					0.220375	8007736			0.549146	-13955478	0.549146	6528584
0.219067	8296795					0.220874	8007817			0.550396	-13955909	0.550396	6526536
0.219567	8295896					0.221374	8007897			0.551645	-13958498	0.551645	6524036
0.220066	8295254					0.221874	8007978			0.552894	-13960996	0.552894	652329
0.220566	8293434					0.222373	8008059			0.554144	-13958258	0.554144	6523112
0.221066	8290392					0.222873	8008139			0.555393	-13960292	0.555393	6522964
0.221565	8286002					0.223373	800822			0.556642	-13960194	0.556642	6520114
0.222065	8281864					0.223873	80083			0.557892	-13956681	0.557892	6516194
0.222565	8278952					0.224372	8008381			0.559141	-13952058	0.559141	6512477
0.223065	82778					0.224872	8008461			0.56039	-13950878	0.56039	6511212
0.223564	8277319					0.225372	800854			0.56164	-13946318	0.56164	6515126
0.224064	8276309					0.225871	8008619			0.562889	-13944359	0.562889	65181
0.224564	8274788					0.226371	8008698			0.564138	-13944888	0.564138	651902
0.225063	82738					0.226871	8008778			0.565388	-13948376	0.565388	6518079
0.225563	8272916					0.227371	8008857			0.566637	-13948809	0.566637	6516884
0.226063	8273054					0.22787	8008936			0.567886	-13948129	0.567886	6511795
0.226563	8274039					0.22837	8009015			0.569136	-13947893	0.569136	650523
0.227062	8275824					0.22887	8009094			0.570385	-13948952	0.570385	6500401
0.227562	827803					0.229369	8009173			0.571634	-13948443	0.571634	6496493
0.228062	8281135					0.229869	8009253			0.572884	-1394925	0.572884	6492876
0.228561	8283019					0.230369	8009331			0.574133	-13952003	0.574133	649368
0.229061	8284421					0.230869	8009408			0.575382	-13956118	0.575382	6496215
0.229561	828439					0.231368	8009486			0.576632	-13957339	0.576632	6494765
0.230061	8283131					0.231868	8009564			0.577881	-1395834	0.577881	6497701
0.23056	8282866					0.232368	8009642			0.57913	-13962603	0.57913	6501019
0.23106	8282702					0.232867	800972			0.58038	-1396461	0.58038	6501473
0.23156	8283066					0.233367	8009798			0.581629	-13963819	0.581629	6501378
0.232059	8283071					0.233867	8009876			0.582878	-13963778	0.582878	6505203
0.232559	8282317					0.234367	8009953			0.584128	-13962273	0.584128	6505391
0.233059	8281286					0.234866	8010032			0.585377	-13956535	0.585377	6504513
0.233559	8279374					0.235366	8010108			0.586626	-13955743	0.586626	6502827
0.234058	8276508					0.235866	8010185			0.587876	-13953812	0.587876	650392
0.234558	8273233					0.236365	8010262			0.589125	-13950771	0.589125	6507133
0.235058	8268949					0.236865	8010338			0.590374	-13951283	0.590374	6509067
0.235557	8263878					0.237365	8010414			0.591624	-1395801	0.591624	650818
0.236057	826125					0.237865	8010491			0.592873	-13959106	0.592873	6506291
0.236557	8258811					0.238364	8010568			0.594122	-13957011	0.594122	6504156
0.237057	8258529					0.238864	8010644			0.595372	-13961434	0.595372	6498119
0.237556	8258357					0.239364	8010721			0.596621	-13966245	0.596621	6492604
0.238056	8257816					0.239863	8010798			0.59787	-13963911	0.59787	6493887
0.238556	8257093					0.240363	8010873			0.59912	-13959268	0.59912	6498654
0.239055	8255853					0.240863	8010948			0.600369	-13960585	0.600369	6501299
0.239555	8255379					0.241363	8011024			0.601618	-13962384	0.601618	650292
0.240055	8255265					0.241862	8011099			0.602868	-13958597	0.602868	650349
0.240555	8254571					0.242362	8011174			0.604117	-13958299	0.604117	6496657
0.241054	8253592					0.242862	801125			0.605366	-13959691	0.605366	6486389
0.241554	8254419					0.243362	8011325			0.606616	-13957662	0.606616	6482239
0.242054	8255286					0.243861	80114			0.607865	-13951636	0.607865	6486016
0.242553	8254989					0.244361	8011476			0.609114	-13951014	0.609114	6488166
0.243053	8253596					0.244861	8011551			0.610363	-13949934	0.610363	649203
0.243553	8250693					0.24536	8011625			0.611613	-13948378	0.611613	6496901
0.244053	8248253					0.24586	8011699			0.612862	-13949412	0.612862	6494322
0.244552	8246778					0.24636	8011772			0.614111	-13951527	0.614111	6486464
0.245052	8245846					0.24686	8011847			0.615361	-13953319	0.615361	648321
0.245552	8245096					0.247359	8011921			0.61661	-13956309	0.61661	6485719
0.246051	8245234					0.247859	8011994			0.617859	-13955464	0.617859	6483938
0.246551	824606					0.248359	8012068			0.619109	-13953925	0.619109	6483191
0.247051	8247745					0.248858	8012142			0.620358	-13949832	0.620358	6486891
0.247551	8249319					0.249358	8012217			0.621607	-13942699	0.621607	6489796
0.24805	8247781					0.249858	801229			0.622857	-13941963	0.622857	6488425
0.24855	8246633					0.250358	8012362			0.624106	-13947222	0.624106	6491804
0.24905	8246157					0.250857	8012435			0.625355	-13950474	0.625355	6499598
0.249549	8246249					0.251357	8012507			0.626605	-13953705	0.626605	650268
0.250049	8247471					0.251857	801258			0.627854	-13957565	0.627854	650176
0.250549	8247586					0.252356	8012652			0.629103	-13954263	0.629103	6496053
0.251049	8247331					0.252856	8012725			0.630353	-13950788	0.630353	6489425
0.251548	8245765					0.253356	8012797			0.631602	-13951032	0.631602	6483134
0.252048	8243277					0.253856	801287			0.632851	-13953344	0.632851	6477306
0.252548	8239538					0.254355	8012942			0.634101	-13955009	0.634101	6473636
0.253047	8235875					0.254855	8013015			0.63535	-13956725	0.63535	6472905
0.253547	8232928					0.255355	8013086			0.636599	-13955512	0.636599	6474016
0.254047	8231544					0.255854	8013157			0.637849	-13951992	0.637849	6474751
0.254547	8231853					0.256354	8013228			0.639098	-13946541	0.639098	6475537
0.255046	8232027					0.256854	8013299			0.640347	-13942679	0.640347	6474761
0.255546	8231846					0.257354	8013371			0.641597	-13941433	0.641597	6476694
0.256046	8230347					0.257853	8013442			0.642846	-13940909	0.642846	6479919
0.256545	8228505					0.258353	8013513			0.644095	-13940543	0.644095	6479518
0.257045	8226672					0.258853	8013584			0.645345	-13933805	0.645345	64791
0.257545	8225321					0.259352	8013655			0.646594	-13931801	0.646594	6484371
0.258045	8225547					0.259852	8013726			0.647843	-1393117	0.647843	6487012
0.258544	8226093					0.260352	8013796			0.649093	-13932655	0.649093	6485542
0.259044	8228152					0.260852	8013865			0.650342	-13935187	0.650342	648626
0.259544	8229899					0.261351	8013936			0.651591	-13945839	0.651591	6491524
0.260043	8231344					0.261851	8014006			0.652841	-13952453	0.652841	6490574
0.260543	8232348					0.262351	8014075			0.65409	-13954613	0.65409	6488365
0.261043	8232874					0.26285	8014145			0.655339	-1395481	0.655339	6490409
0.261543	8233671					0.26335	8014215			0.656589	-13956878	0.656589	6491642
0.262042	8234664					0.26385	8014285			0.657838	-139577	0.657838	6484902
0.262542	823667					0.26435	8014355			0.659087	-13958114	0.659087	6479069
0.263042	8238962					0.264849	8014424			0.660337	-13958348	0.660337	6475081
0.263541	8241261					0.265349	8014493			0.661586	-13958327	0.661586	646955
0.264041	8242764					0.265849	8014561			0.662835	-13956452	0.662835	6468028
0.264541	8241625					0.266348	8014629			0.664085	-13956421	0.664085	6471279
0.265041	8239499					0.266848	8014698			0.665334	-13957114	0.665334	6478422
0.26554	8236645					0.267348	8014767			0.666583	-13957001	0.666583	6485864
0.26604	8233929					0.267848	8014834			0.667833	-13954777	0.667833	6493014
0.26654	8231493					0.268347	8014903			0.669082	-13953876	0.669082	6495424
0.26704	8229907					0.268847	8014972			0.670331	-13950978	0.670331	6492174
0.267539	822843					0.269347	8015039			0.671581	-13947325	0.671581	648603
0.268039	8226516					0.269846	8015108			0.67283	-13947264	0.67283	6480959
0.268539	8224068					0.270346	8015175			0.674079	-13946731	0.674079	6476039
0.269038	8220605					0.270846	8015242			0.675329	-1394336	0.675329	6471715
0.269538	821673					0.271346	8015309			0.676578	-13944582	0.676578	6469307
0.270038	8212					0.271845	8015376			0.677827	-13944636	0.677827	6469202
0.270537	8208539					0.272345	8015443			0.679077	-13941848	0.679077	6470611
0.271037	820653					0.272845	801551			0.680326	-13941252	0.680326	6469388
0.271537	8205239					0.273344	8015576			0.681575	-13943566	0.681575	6469784
0.272037	820456					0.273844	8015644			0.682825	-13942541	0.682825	6474356
0.272536	8203917					0.274344	8015711			0.684074	-13941456	0.684074	6476713
0.273036	8203233					0.274844	8015778			0.685323	-13943059	0.685323	647554
0.273536	8202702					0.275343	8015843			0.686573	-13944638	0.686573	6475379
0.274036	820241					0.275843	8015909			0.687822	-13943705	0.687822	647449
0.274535	8202507					0.276343	8015974			0.689071	-13944061	0.689071	6472268
0.275035	8202673					0.276842	801604			0.690321	-13946	0.690321	647397
0.275535	8202629					0.277342	8016106			0.69157	-13945938	0.69157	6474421
0.276034	8203164					0.277842	8016171			0.692819	-13945718	0.692819	6475659
0.276534	8204199					0.278342	8016237			0.694069	-13946971	0.694069	6478112
0.277034	8204763					0.278841	8016302			0.695318	-13948206	0.695318	6481231
0.277534	820434					0.279341	8016368			0.696567	-13947616	0.696567	6479592
0.278033	8202831					0.279841	8016434			0.697816	-13947351	0.697816	6477605
0.278533	8201066					0.28034	8016562			0.699066	-13947707	0.699066	6482694
0.279033	8199942					0.28084	8016692			0.700315	-13953316	0.700315	6482221
0.279532	8199196					0.28134	8016821			0.701564	-13954555	0.701564	6473357
0.280032	8198336					0.28184	8016951			0.702814	-13954934	0.702814	64705
0.280532	8197445					0.282339	8017079			0.704063	-13956378	0.704063	6472398
0.281032	8196461					0.282839	8017208			0.705312	-13955865	0.705312	6467872
0.281531	8195605					0.283339	8017338			0.706562	-13947465	0.706562	6462787
0.282031	8194872					0.283838	8017467			0.707811	-13941689	0.707811	6466383
0.282531	8194379					0.284338	8017596			0.70906	-13942008	0.70906	6467772
0.28303	8194255					0.284838	8017725			0.71031	-13943497	0.71031	6469189
0.28353	8195536					0.285338	8017786			0.711559	-1394567	0.711559	6468843
0.28403	8197189					0.285837	8017848			0.712808	-13950074	0.712808	6473464
0.28453	8197824					0.286337	8017909			0.714058	-13955169	0.714058	6475282
0.285029	8197728					0.286837	8017971			0.715307	-13956102	0.715307	6472804
0.285529	8196752					0.287336	8018032			0.716556	-13953681	0.716556	6467971
0.286029	8195521					0.287836	8018093			0.717806	-13951306	0.717806	6464329
0.286528	8193068					0.288336	8018155			0.719055	-13946539	0.719055	6462565
0.287028	8190475					0.288836	8018216			0.720304	-13942715	0.720304	6462549
0.287528	8187922					0.289335	8018278			0.721554	-13941791	0.721554	6467298
0.288028	8186068					0.289835	8018339			0.722803	-13945334	0.722803	6466706
0.288527	8185799					0.290335	8018399			0.724052	-13950228	0.724052	6465173
0.289027	8185212					0.290834	8018459			0.725302	-13952902	0.725302	646289
0.289527	8184501					0.291334	8018519			0.726551	-13950329	0.726551	6455957
0.290026	8182175					0.291834	8018579			0.7278	-13951011	0.7278	6446876
0.290526	8178984					0.292334	8018639			0.72905	-13948022	0.72905	6445073
0.291026	8176813					0.292833	8018699			0.730299	-13944282	0.730299	6446858
0.291526	8174767					0.293333	8018759			0.731548	-139452	0.731548	6449109
0.292025	8174278					0.293833	8018819			0.732798	-13951213	0.732798	645447
0.292525	8174952					0.294333	8018879			0.734047	-13953211	0.734047	6458947
0.293025	8176286					0.294832	8018939			0.735296	-13955761	0.735296	6460782
0.293524	8177256					0.295332	8018998			0.736546	-13957105	0.736546	6460678
0.294024	817695					0.295832	8019056			0.737795	-13956158	0.737795	6465193
0.294524	8174713					0.296331	8019115			0.739044	-13952395	0.739044	6466587
0.295024	8171867					0.296831	8019174			0.740294	-13946218	0.740294	6467702
0.295523	8169872					0.297331	8019233			0.741543	-13940974	0.741543	6471375
0.296023	8168754					0.29783	8019292			0.742792	-13940475	0.742792	6471298
0.296523	8170227					0.29833	801935			0.744042	-13941371	0.744042	6466718
0.297022	8171805					0.29883	8019409			0.745291	-1394283	0.745291	6467542
0.297522	8173807					0.29933	8019467			0.74654	-13944466	0.74654	6465351
0.298022	8175135					0.299829	8019526			0.74779	-13946653	0.74779	6459599
0.298522	8175369					0.300329	8019642			0.749039	-13947235	0.749039	6453412
0.299021	8174931					0.300829	8019757			0.750288	-1394995	0.750288	6453193
0.299521	817268					0.301329	8019872			0.751538	-13950671	0.751538	6450029
0.300021	8171566					0.301828	8019987			0.752787	-13953624	0.752787	6448749
0.30052	8170963					0.302328	8020103			0.754036	-13957468	0.754036	6450278
0.30102	8170758					0.302828	8020218			0.755286	-13958508	0.755286	6454894
0.30152	8170683					0.303327	8020333			0.756535	-13956111	0.756535	645167
0.30202	8169313					0.303827	8020448			0.757784	-13955218	0.757784	6447944
0.302519	8167874					0.304327	8020563			0.759034	-13953218	0.759034	6446071
0.303019	8168805					0.304827	8020679			0.760283	-13949973	0.760283	6444956
0.303519	8169721					0.305326	8020733			0.761532	-13948912	0.761532	6447912
0.304018	8170407					0.305826	8020788			0.762782	-13950284	0.762782	6451509
0.304518	817053					0.306326	8020843			0.764031	-13952636	0.764031	6452954
0.305018	816933					0.306825	8020897			0.76528	-13954945	0.76528	6455051
0.305518	8169971					0.307325	8020952			0.76653	-13955227	0.76653	6457152
0.306017	8171261					0.307825	8021007			0.767779	-13955411	0.767779	6457239
0.306517	8171885					0.308325	8021061			0.769028	-1395447	0.769028	6465257
0.307017	8171976					0.308824	8021115			0.770278	-1395289	0.770278	6470216
0.307516	8171476					0.309324	8021171			0.771527	-13951818	0.771527	6470839
0.308016	8170969					0.309824	8021225			0.772776	-13952296	0.772776	6466964
0.308516	81702					0.310323	8021278			0.774026	-13952782	0.774026	6460215
0.309016	8168265					0.310823	8021332			0.775275	-13953116	0.775275	6445691
0.309515	8164976					0.311323	8021385			0.776524	-13954439	0.776524	643221
0.310015	8162155					0.311823	8021439			0.777774	-13955606	0.777774	6424051
0.310515	8160402					0.312322	8021492			0.779023	-13954865	0.779023	6422115
0.311014	8160139					0.312822	8021545			0.780272	-13955036	0.780272	6425061
0.311514	8160205					0.313322	8021599			0.781521	-13958751	0.781521	6429366
0.312014	8159378					0.313821	8021652			0.782771	-13960327	0.782771	6435709
0.312514	8158238					0.314321	8021706			0.78402	-13960806	0.78402	6438708
0.313013	8158073					0.314821	8021759			0.785269	-13961486	0.785269	64385
0.313513	8158042					0.315321	8021864			0.786519	-13959757	0.786519	6438537
0.314013	8160145					0.31582	8021968			0.787768	-13955134	0.787768	6443417
0.314512	8162387					0.31632	8022073			0.789017	-13952842	0.789017	644239
0.315012	8164687					0.31682	8022178			0.790267	-1394951	0.790267	644125
0.315512	8165826					0.317319	8022282			0.791516	-13947774	0.791516	644055
0.316012	8165019					0.317819	8022387			0.792765	-13947174	0.792765	6437806
0.316511	8163081					0.318319	8022491			0.794015	-13946298	0.794015	643403
0.317011	8160857					0.318819	8022596			0.795264	-13944969	0.795264	643891
0.317511	8158603					0.319318	80227			0.796513	-13946187	0.796513	6442059
0.31801	8156651					0.319818	8022805			0.797763	-13949656	0.797763	6447452
0.31851	8155791					0.320318	8022855			0.799012	-13952769	0.799012	6451905
0.31901	815502					0.320817	8022904			0.800261	-13955275	0.800261	6450016
0.31951	8154725					0.321317	8022954			0.801511	-13956239	0.801511	6446199
0.320009	8153478					0.321817	8023004			0.80276	-13956518	0.80276	6446188
0.320509	8151319					0.322317	8023052			0.804009	-13954229	0.804009	6447053
0.321009	8148419					0.322816	8023102			0.805259	-13956182	0.805259	6444625
0.321508	8144101					0.323316	8023151			0.806508	-1395457	0.806508	6445013
0.322008	8140854					0.323816	8023201			0.807757	-1395149	0.807757	6451011
0.322508	8138684					0.324315	8023251			0.809007	-13947489	0.809007	6456015
0.323008	8137759					0.324815	80233			0.810256	-13948115	0.810256	6456693
0.323507	8137858					0.325315	8023397			0.811505	-13946184	0.811505	6455379
0.324007	8138223					0.325815	8023495			0.812755	-13948248	0.812755	6458618
0.324507	8138603					0.326314	8023591			0.814004	-13951674	0.814004	6457146
0.325007	8139029					0.326814	8023688			0.815253	-13956477	0.815253	6452406
0.325506	8139237					0.327314	8023786			0.816503	-13957044	0.816503	6453128
0.326006	8139136					0.327813	8023883			0.817752	-13955179	0.817752	645879
0.326506	8138302					0.328313	802398			0.819001	-13952793	0.819001	6459917
0.327005	8136228					0.328813	8024076			0.820251	-13951287	0.820251	6452892
0.327505	8135239					0.329313	8024174			0.8215	-13953935	0.8215	6449925
0.328005	8135204					0.329812	8024271			0.822749	-13956472	0.822749	6445784
0.328505	8135335					0.330312	8024363			0.823999	-13958982	0.823999	6436856
0.329004	8135175					0.330812	8024455			0.825248	-13954096	0.825248	6429931
0.329504	813355					0.331311	8024548			0.826497	-13951436	0.826497	6432947
0.330004	8131396					0.331811	8024639			0.827747	-13946996	0.827747	6438608
0.330503	8130805					0.332311	8024731			0.828996	-13949055	0.828996	6438427
0.331003	8130803					0.332811	8024823			0.830245	-1394923	0.830245	6439479
0.331503	8130769					0.33331	8024916			0.831495	-13955873	0.831495	6442636
0.332003	8130492					0.33381	8025007			0.832744	-13962833	0.832744	6442877
0.332502	8129684					0.33431	8025099			0.833993	-1396638	0.833993	6440255
0.333002	8130263					0.334809	8025191			0.835243	-13961919	0.835243	644168
0.333502	8131563					0.335309	8025235			0.836492	-13957222	0.836492	6447503
0.334001	8131953					0.335809	8025278			0.837741	-13954931	0.837741	6451077
0.334501	8131461					0.336309	8025322			0.838991	-13952037	0.838991	6454978
0.335001	8130738					0.336808	8025366			0.84024	-13951079	0.84024	6459114
0.335501	8129996					0.337308	802541			0.841489	-13946865	0.841489	6461075
0.336	8131319					0.337808	8025453			0.842739	-13945381	0.842739	6458586
0.3365	8132586					0.338307	8025496			0.843988	-1394619	0.843988	6456944
0.337	8132806					0.338807	802554			0.845237	-13944896	0.845237	6455721
0.337499	8132435					0.339307	8025583			0.846487	-1394303	0.846487	645407
0.337999	8131213					0.339807	8025627			0.847736	-1394554	0.847736	6454501
0.338499	8130362					0.340306	8025712			0.848985	-13946657	0.848985	6453938
0.338999	8129806					0.340806	8025798			0.850235	-13944743	0.850235	6447901
0.339498	8128646					0.341306	8025883			0.851484	-13943807	0.851484	6445926
0.339998	8127213					0.341805	8025968			0.852733	-13940214	0.852733	6443766
0.340498	81271					0.342305	8026052			0.853983	-13938725	0.853983	6439579
0.340997	8127343					0.342805	8026138			0.855232	-13940019	0.855232	6438301
0.341497	8128307					0.343305	8026223			0.856481	-13940779	0.856481	6442102
0.341997	8128398					0.343804	8026308			0.857731	-13940972	0.857731	6443497
0.342497	8126965					0.344304	8026394			0.85898	-13944493	0.85898	644162
0.342996	8125324					0.344804	8026479			0.860229	-13950223	0.860229	6442546
0.343496	8123909					0.345303	802656			0.861479	-13953002	0.861479	644516
0.343996	8123478					0.345803	802664			0.862728	-13954973	0.862728	6447723
0.344495	8123476					0.346303	802672			0.863977	-1395587	0.863977	6446599
0.344995	8122664					0.346803	8026801			0.865227	-13957106	0.865227	6446858
0.345495	8121457					0.347302	8026882			0.866476	-13955701	0.866476	6446579
0.345995	8121064					0.347802	8026962			0.867725	-13956723	0.867725	6442495
0.346494	8120773					0.348302	8027042			0.868975	-13954182	0.868975	6438635
0.346994	8118875					0.348801	8027123			0.870224	-13952488	0.870224	6444401
0.347494	811631					0.349301	8027205			0.871473	-13953001	0.871473	6439874
0.347993	8113313					0.349801	8027285			0.872723	-13952249	0.872723	643276
0.348493	8110863					0.350301	8027361			0.873972	-13949046	0.873972	6433995
0.348993	8109742					0.3508	8027437			0.875221	-13949799	0.875221	6436063
0.349493	810855					0.3513	8027514			0.876471	-13950221	0.876471	6429258
0.349992	8107258					0.3518	802759			0.87772	-13949222	0.87772	6431057
0.350492	8106402					0.3523	8027666			0.878969	-13951264	0.878969	6433334
0.350992	810605					0.352799	8027743			0.880219	-13950911	0.880219	6430677
0.351491	8106817					0.353299	802782			0.881468	-13952347	0.881468	6428624
0.351991	8107651					0.353799	8027896			0.882717	-13956045	0.882717	6427013
0.352491	8107088					0.354298	8027972			0.883966	-1395854	0.883966	6429734
0.352991	8107319					0.354798	8028049			0.885216	-13957921	0.885216	6433201
0.35349	8108476					0.355298	8028121			0.886465	-13960001	0.886465	6434053
0.35399	8110055					0.355797	8028193			0.887714	-13963693	0.887714	6430952
0.35449	8112148					0.356297	8028265			0.888964	-13963131	0.888964	6428461
0.354989	8112655					0.356797	8028337			0.890213	-1396014	0.890213	6433553
0.355489	8112672					0.357297	802841			0.891462	-13958755	0.891462	6435672
0.355989	8112656					0.357796	8028482			0.892712	-13958334	0.892712	6436458
0.356489	811251					0.358296	8028555			0.893961	-13955235	0.893961	6435354
0.356988	8111822					0.358796	8028626			0.89521	-13951719	0.89521	6436378
0.357488	8111144					0.359296	8028699			0.89646	-13951532	0.89646	6431162
0.357988	811088					0.359795	8028771			0.897709	-139511	0.897709	6429739
0.358487	8111504					0.360295	802884			0.898958	-13950487	0.898958	6430617
0.358987	8112879					0.360795	8028908			0.900208	-13950399	0.900208	6434608
0.359487	8114006					0.361294	8028976			0.901457	-13953869	0.901457	6436906
0.359987	8114782					0.361794	8029044			0.902706	-1395715	0.902706	6433593
0.360486	8114744					0.362294	8029113			0.903956	-13957537	0.903956	6426804
0.360986	8114569					0.362794	8029181			0.905205	-1395771	0.905205	6418746
0.361486	8113546					0.363293	8029249			0.906454	-13958795	0.906454	6412318
0.361985	8112152					0.363793	8029318			0.907704	-13959517	0.907704	6406175
0.362485	8110732					0.364293	8029386			0.908953	-13957983	0.908953	6402789
0.362985	8109281					0.364792	8029454			0.910202	-13956801	0.910202	6405927
0.363485	810876					0.365292	8029519			0.911452	-13955292	0.911452	641277
0.363984	8107966					0.365792	8029584			0.912701	-13952329	0.912701	64187
0.364484	8106981					0.366292	8029648			0.91395	-13948483	0.91395	642678
0.364984	8105637					0.366791	8029713			0.9152	-13949031	0.9152	6433961
0.365483	8103686					0.367291	8029778			0.916449	-1394887	0.916449	643291
0.365983	810235					0.367791	8029842			0.917698	-13946446	0.917698	6433448
0.366483	8101053					0.36829	8029907			0.918948	-13945997	0.918948	643117
0.366983	810039					0.36879	8029971			0.920197	-13948098	0.920197	6423706
0.367482	8100244					0.36929	8030036			0.921446	-13948421	0.921446	6423363
0.367982	8101098					0.36979	8030101			0.922696	-13954888	0.922696	6424478
0.368482	8101961					0.370289	8030162			0.923945	-13960005	0.923945	6420373
0.368981	8102224					0.370789	8030223			0.925194	-13961435	0.925194	6422009
0.369481	8101948					0.371289	8030284			0.926444	-13964933	0.926444	6427329
0.369981	8101219					0.371788	8030345			0.927693	-13965562	0.927693	6427944
0.370481	8100721					0.372288	8030406			0.928942	-13962371	0.928942	6431162
0.37098	8100874					0.372788	8030467			0.930192	-13964868	0.930192	6433663
0.37148	8101856					0.373288	8030528			0.931441	-13968132	0.931441	6432645
0.37198	8102962					0.373787	8030589			0.93269	-13965699	0.93269	6432277
0.372479	8103852					0.374287	803065			0.93394	-13962403	0.93394	6432541
0.372979	8104375					0.374787	8030711			0.935189	-13959465	0.935189	6432986
0.373479	8104246					0.375286	8030827			0.936438	-13957373	0.936438	6436508
0.373979	8104105					0.375786	8030942			0.937688	-13959707	0.937688	6437757
0.374478	810422					0.376286	8031058			0.938937	-13956499	0.938937	6435824
0.374978	8104634					0.376786	8031174			0.940186	-13956417	0.940186	6431045
0.375478	8105407					0.377285	8031289			0.941436	-13958281	0.941436	6429231
0.375977	810638					0.377785	8031404			0.942685	-13956181	0.942685	6427237
0.376477	8107502					0.378285	803152			0.943934	-13949981	0.943934	642827
0.376977	8108308					0.378784	8031636			0.945184	-13949558	0.945184	6434513
0.377477	8108725					0.379284	8031752			0.946433	-13948994	0.946433	6441407
0.377976	810929					0.379784	8031867			0.947682	-13947795	0.947682	6444231
0.378476	8110209					0.380284	8031919			0.948932	-13949758	0.948932	6449944
0.378976	8111476					0.380783	8031969			0.950181	-13953871	0.950181	645245
0.379476	8112873					0.381283	8032021			0.95143	-13957606	0.95143	6449557
0.379975	8114296					0.381783	8032071			0.95268	-13959678	0.95268	6447558
0.380475	8115631					0.382282	8032123			0.953929	-13960214	0.953929	6444117
0.380975	8116733					0.382782	8032174			0.955178	-1395555	0.955178	6436168
0.381474	8117722					0.383282	8032225			0.956428	-13949233	0.956428	6430238
0.381974	8118455					0.383782	8032276			0.957677	-13948335	0.957677	6428644
0.382474	8118937					0.384281	8032327			0.958926	-13949324	0.958926	6427496
0.382974	8119305					0.384781	8032378			0.960176	-13951203	0.960176	6425896
0.383473	8119292					0.385281	8032475			0.961425	-1395751	0.961425	6428545
0.383973	8118536					0.38578	8032571			0.962674	-13964998	0.962674	6433385
0.384473	8117057					0.38628	8032668			0.963924	-13968792	0.963924	6435886
0.384972	8115357					0.38678	8032764			0.965173	-13969035	0.965173	643702
0.385472	8113387					0.38728	8032861			0.966422	-13967632	0.966422	6440151
0.385972	8111149					0.387779	8032957			0.967672	-13965485	0.967672	6440059
0.386472	8108841					0.388279	8033053			0.968921	-13966005	0.968921	6439323
0.386971	810664					0.388779	8033151			0.97017	-13968185	0.97017	6438408
0.387471	8106885					0.389278	8033247			0.971419	-13970968	0.971419	6434699
0.387971	8108368					0.389778	8033343			0.972669	-13972091	0.972669	6431181
0.38847	8110035					0.390278	8033429			0.973918	-13975108	0.973918	64273
0.38897	8110819					0.390778	8033514			0.975167	-13973289	0.975167	6420501
0.38947	8109764					0.391277	80336			0.976417	-13967204	0.976417	6417957
0.38997	8108965					0.391777	8033685			0.977666	-13966352	0.977666	6418185
0.390469	8108612					0.392277	8033771			0.978915	-13966211	0.978915	6417206
0.390969	8108551					0.392776	8033856			0.980165	-13960937	0.980165	6414864
0.391469	8108809					0.393276	8033941			0.981414	-13957429	0.981414	6417119
0.391968	8109488					0.393776	8034027			0.982663	-13960249	0.982663	6418905
0.392468	8110297					0.394276	8034112			0.983913	-13960461	0.983913	6421326
0.392968	8111475					0.394775	8034198			0.985162	-13958121	0.985162	6424184
0.393468	8111347					0.395275	8034273			0.986411	-13956121	0.986411	6429365
0.393967	8109478					0.395775	8034348			0.987661	-13955154	0.987661	6433616
0.394467	8107185					0.396274	8034424			0.98891	-13956756	0.98891	6433084
0.394967	810493					0.396774	8034499			0.990159	-1395604	0.990159	643131
0.395466	8104978					0.397274	8034575			0.991409	-13959234	0.991409	6429378
0.395966	8106044					0.397774	8034651			0.992658	-13963483	0.992658	6429315
0.396466	8107091					0.398273	8034726			0.993907	-13967209	0.993907	6427455
0.396966	8107974					0.398773	8034801			0.995157	-13964633	0.995157	6426578
0.397465	8108458					0.399273	8034877			0.996406	-13961325	0.996406	6424367
0.397965	8108831					0.399772	8034952			0.997655	-13959941	0.997655	6422026
0.398465	810989					0.400272	8035019			0.998905	-13958651	0.998905	6417492
0.398964	8111047					0.400772	8035085			1000154	-13962764	1000154	6416871
0.399464	811193					0.401272	8035151			1001403	-13965097	1001403	6419499
0.399964	8112479					0.401771	8035218			1002653	-1396487	1002653	6424717
0.400464	8112096					0.402271	8035284			1003902	-1396605	1003902	6427527
0.400963	8111434					0.402771	8035351			1005151	-13965509	1005151	6434103
0.401463	8110739					0.40327	8035418			1006401	-13960802	1006401	644067
0.401963	8110347					0.40377	8035484			100765	-13958621	100765	6442531
0.402462	811026					0.40427	803555			1008899	-13961129	1008899	6439119
0.402962	81104					0.40477	8035617			1010149	-13963593	1010149	643626
0.403462	811059					0.405269	8035675			1011398	-13963899	1011398	6431868
0.403962	8110974					0.405769	8035734			1012647	-13967158	1012647	6428193
0.404461	8111091					0.406269	8035792			1013897	-13966709	1013897	6429245
0.404961	8110651					0.406769	8035851			1015146	-13966553	1015146	6433889
0.405461	8110379					0.407268	803591			1016395	-13965943	1016395	6439155
0.40596	8111224					0.407768	8035968			1017645	-13964653	1017645	6443038
0.40646	8113172					0.408268	8036027			1018894	-1396472	1018894	6447229
0.40696	8115581					0.408767	8036085			1020143	-13966209	1020143	6448558
0.40746	8118119					0.409267	8036144			1021393	-1396524	1021393	6449855
0.407959	8120684					0.409767	8036202			1022642	-13961683	1022642	6449578
0.408459	812275					0.410267	8036306			1023891	-13960241	1023891	6445003
0.408959	8124728					0.410766	8036409			1025141	-13962116	1025141	644453
0.409458	8125415					0.411266	8036512			102639	-13964308	102639	6447042
0.409958	8125599					0.411766	8036616			1027639	-13968633	1027639	6443455
0.410458	8125602					0.412265	803672			1028889	-13977167	1028889	6441034
0.410958	8125738					0.412765	8036823			1030138	-13982788	1030138	6443805
0.411457	8126513					0.413265	8036926			1031387	-13983171	1031387	6442098
0.411957	8126381					0.413765	803703			1032637	-13982539	1032637	6439504
0.412457	8125711					0.414264	8037134			1033886	-13982403	1033886	6442382
0.412956	8125285					0.414764	8037237			1035135	-13979047	1035135	6445194
0.413456	812516					0.415264	8037315			1036385	-13976505	1036385	645003
0.413956	8124931					0.415763	8037394			1037634	-13975026	1037634	6454722
0.414456	8124689					0.416263	8037472			1038883	-13975084	1038883	6456817
0.414955	8123585					0.416763	803755			1040133	-13974961	1040133	6455847
0.415455	8122757					0.417263	8037628			1041382	-13978536	1041382	6451481
0.415955	8123007					0.417762	8037707			1042631	-13980715	1042631	6443309
0.416454	8123304					0.418262	8037786			1043881	-139809	1043881	6438169
0.416954	8123449					0.418762	8037864			104513	-13981997	104513	6436523
0.417454	8123014					0.419261	8037942			1046379	-13980453	1046379	6436866
0.417954	8122297					0.419761	803802			1047629	-13974436	1047629	643848
0.418453	8121364					0.420261	8038079			1048878	-1397059	1048878	6443773
0.418953	812021					0.420761	8038138			1050127	-13971435	1050127	6449305
0.419453	8118435					0.42126	8038198			1051377	-13971888	1051377	6454841
0.419952	8116655					0.42176	8038257			1052626	-13974656	1052626	6454974
0.420452	8114867					0.42226	8038317			1053875	-13977646	1053875	6452719
0.420952	8113418					0.422759	8038376			1055125	-13980322	1055125	6447018
0.421452	8112771					0.423259	8038435			1056374	-13979636	1056374	6440385
0.421951	8111983					0.423759	8038494			1057623	-13983589	1057623	6434734
0.422451	81105					0.424259	8038553			1058873	-13987222	1058873	643698
0.422951	8109136					0.424758	8038612			1060122	-13990204	1060122	6441378
0.42345	8107838					0.425258	8038702			1061371	-13992121	1061371	6445931
0.42395	8107487					0.425758	8038792			1062621	-13993692	1062621	6449103
0.42445	8107939					0.426257	803888			106387	-13987621	106387	6447609
0.42495	8108835					0.426757	803897			1065119	-13981891	1065119	6444016
0.425449	810972					0.427257	803906			1066368	-13977921	1066368	6442473
0.425949	8108232					0.427757	8039149			1067618	-1397507	1067618	6443646
0.426449	8106586					0.428256	8039239			1068867	-13974483	1068867	6444805
0.426948	8105019					0.428756	8039328			1070117	-13974771	1070117	644688
0.427448	8104034					0.429256	8039417			1071366	-13973841	1071366	6451864
0.427948	8104804					0.429755	8039507			1072615	-13974359	1072615	6456665
0.428448	8106875					0.430255	8039507			1073864	-13976707	1073864	6458772
0.428947	8109409					0.430755	8039507			1075114	-13977614	1075114	6462994
0.429447	8111748					0.431255	8039507			1076363	-13974324	1076363	6473526
0.429947	8113587					0.431754	8039507			1077613	-13969999	1077613	6485083
0.430447	8114262					0.432254	8039507			1078862	-13963334	1078862	6495322
0.430946	8114231					0.432754	8039507			1080111	-13951299	1080111	6508607
0.431446	8114178					0.433253	8039507			108136	-13935697	108136	6524637
0.431946	8114736					0.433753	8039507			108261	-13922061	108261	6543165
0.432445	8116688					0.434253	8039507			1083859	-13906914	1083859	656741
0.432945	8119392					0.434753	8039507			1085108	-13891307	1085108	6597592
0.433445	8122352					0.435252	8039598			1086358	-13878607	1086358	6627153
0.433945	8123837					0.435752	8039687			1087607	-13866999	1087607	6655704
0.434444	8123713					0.436252	8039778			1088856	-13857229	1088856	667831
0.434944	8122269					0.436751	8039867			1090106	-13851472	1090106	6692129
0.435444	8119575					0.437251	8039958			1091355	-13848631	1091355	6699928
0.435943	8117023					0.437751	8040049			1092604	-13845204	1092604	6705148
0.436443	8114806					0.438251	8040138			1093854	-13845109	1093854	6707223
0.436943	8113618					0.43875	8040229			1095103	-13847839	1095103	6707136
0.437443	8113094					0.43925	8040318			1096352	-1385013	1096352	6706401
0.437942	8112619					0.43975	8040409			1097602	-13851281	1097602	6706176
0.438442	8111937					0.440249	8040486			1098851	-13855105	1098851	6704298
0.438942	8110479					0.440749	8040564			11001	-13858582	11001	6700019
0.439441	8108424					0.441249	8040641			110135	-13860331	110135	6694104
0.439941	8106175					0.441749	8040718			1102599	-13861831	1102599	6684474
0.440441	8103715					0.442248	8040794			1103848	-13862947	1103848	6672822
0.440941	810112					0.442748	8040872			1105098	-13867687	1105098	6662611
0.44144	8100248					0.443248	8040949			1106347	-13875244	1106347	6657257
0.44194	810008					0.443747	8041026			1107596	-13883682	1107596	6648821
0.44244	8101664					0.444247	8041103			1108846	-13893012	1108846	6640951
0.442939	8103947					0.444747	8041181			1110095	-13901236	1110095	6636691
0.443439	810554					0.445247	8041258			1111344	-1390157	1111344	6634002
0.443939	8106847					0.445746	8041335			1112594	-13898047	1112594	6628513
0.444439	8107806					0.446246	8041413			1113843	-13896087	1113843	6627721
0.444938	8109409					0.446746	8041491			1115092	-1389804	1115092	6626009
0.445438	8111505					0.447245	8041568			1116342	-13900674	1116342	6620142
0.445938	8113326					0.447745	8041645			1117591	-13905343	1117591	6611034
0.446437	8114496					0.448245	8041722			111884	-13908957	111884	6602387
0.446937	8115979					0.448745	80418			112009	-13910589	112009	6593111
0.447437	8117589					0.449244	8041878			1121339	-13909671	1121339	6584069
0.447937	8120701					0.449744	8041955			1122588	-1391012	1122588	657665
0.448436	8124106					0.450244	8042032			1123838	-13913615	1123838	6568941
0.448936	8125455					0.450743	804211			1125087	-13918903	1125087	6558574
0.449436	8126068					0.451243	8042189			1126336	-13923696	1126336	6555397
0.449935	8123813					0.451743	8042266			1127586	-13925756	1127586	6556417
0.450435	8121205					0.452243	8042343			1128835	-13928159	1128835	6554801
0.450935	8118796					0.452742	8042421			1130084	-13931679	1130084	6547719
0.451435	8116961					0.453242	80425			1131334	-13932046	1131334	6546082
0.451934	8115782					0.453742	8042577			1132583	-13932156	1132583	6543203
0.452434	811558					0.454241	8042654			1133832	-13935121	1133832	653619
0.452934	8115623					0.454741	8042732			1135082	-13938957	1135082	6530221
0.453433	8115024					0.455241	804281			1136331	-13940631	1136331	6531856
0.453933	8113596					0.455741	8042889			113758	-13944715	113758	6531016
0.454433	8110359					0.45624	8042966			113883	-13948702	113883	6524707
0.454933	8107347					0.45674	8043044			1140079	-13952799	1140079	6521666
0.455432	8106518					0.45724	8043122			1141328	-13953693	1141328	652135
0.455932	8107977					0.45774	80432			1142578	-13953249	1142578	6520088
0.456432	811102					0.458239	8043279			1143827	-13955851	1143827	6517074
0.456931	8113519					0.458739	8043356			1145076	-1395889	1145076	651408
0.457431	8115051					0.459239	8043434			1146326	-13958167	1146326	6510366
0.457931	8115377					0.459738	8043512			1147575	-13957616	1147575	6508204
0.458431	8115578					0.460238	8043591			1148824	-13958699	1148824	6510689
0.45893	811643					0.460738	8043669			1150074	-13957304	1150074	6514058
0.45943	8117805					0.461238	8043747			1151323	-13956077	1151323	6517867
0.45993	811982					0.461737	8043825			1152572	-13956379	1152572	652266
0.460429	8121883					0.462237	8043903			1153821	-13955967	1153821	6520478
0.460929	8123978					0.462737	8043982			1155071	-1395624	1155071	651441
0.461429	8124239					0.463236	804406			115632	-13957763	115632	6508931
0.461929	8123509					0.463736	8044138			115757	-1396042	115757	6501326
0.462428	8121984					0.464236	8044216			1158819	-13965169	1158819	6494884
0.462928	8119592					0.464736	8044294			1160068	-13964999	1160068	6494082
0.463428	8118773					0.465235	8044373			1161317	-13961887	1161317	6490223
0.463927	8118059					0.465735	8044452			1162567	-13962159	1162567	6488319
0.464427	811787					0.466235	804453			1163816	-13962198	1163816	6489946
0.464927	8117572					0.466734	8044608			1165065	-13960599	1165065	6488315
0.465427	8116604					0.467234	8044687			1166315	-13965028	1166315	6484153
0.465926	8115285					0.467734	8044765			1167564	-13970787	1167564	6483816
0.466426	8112609					0.468234	8044844			1168813	-13971526	1168813	6484086
0.466926	8109909					0.468733	8044922			1170063	-13971764	1170063	6482111
0.467425	8107231					0.469233	8045001			1171312	-13972701	1171312	6480669
0.467925	8105268					0.469733	8045079			1172561	-13973284	1172561	6478866
0.468425	8104381					0.470232	8045158			1173811	-13974507	1173811	6478397
0.468925	810493					0.470732	8045237			117506	-13972778	117506	6476027
0.469424	8105543					0.471232	8045316			1176309	-13971126	1176309	6473812
0.469924	8105987					0.471732	8045394			1177559	-13971283	1177559	6474843
0.470424	8106135					0.472231	8045473			1178808	-13971437	1178808	6477954
0.470923	8105863					0.472731	8045552			1180057	-13971644	1180057	6478381
0.471423	8105516					0.473231	804563			1181307	-13975682	1181307	647599
0.471923	8105029					0.47373	804571			1182556	-13977736	1182556	6474495
0.472423	8105578					0.47423	8045788			1183805	-13976413	1183805	6473446
0.472922	8106571					0.47473	8045867			1185055	-13975672	1185055	6472822
0.473422	810716					0.47523	8045946			1186304	-13974517	1186304	6475956
0.473922	8107017					0.475729	8046025			1187553	-13975166	1187553	6483235
0.474421	8105642					0.476229	8046103			1188803	-13980971	1188803	6489367
0.474921	8104347					0.476729	8046183			1190052	-13983444	1190052	6490637
0.475421	8104043					0.477228	8046262			1191301	-13982708	1191301	6489355
0.475921	8104189					0.477728	8046341			1192551	-13982276	1192551	6486445
0.47642	8104443					0.478228	804642			11938	-13981087	11938	6480676
0.47692	8104349					0.478728	8046498			1195049	-13976936	1195049	6474579
0.47742	8103332					0.479227	8046577			1196299	-13976174	1196299	6472576
0.477919	8102517					0.479727	8046657			1197548	-13978076	1197548	6472629
0.478419	8101711					0.480227	8046736			1198797	-13981184	1198797	6471278
0.478919	8100332					0.480726	8046815			1200047	-13982541	1200047	6468174
0.479419	8098536					0.481226	8046894			1201296	-13984063	1201296	6464088
0.479918	8097367					0.481726	8046973			1202545	-1398772	1202545	6458169
0.480418	8096618					0.482226	8047052			1203795	-13990215	1203795	6453069
0.480918	8096903					0.482725	8047132			1205044	-13988154	1205044	6452876
0.481418	8097477					0.483225	8047212			1206293	-13987943	1206293	645639
0.481917	8097037					0.483725	8047291			1207543	-13990026	1207543	6460016
0.482417	809655					0.484224	804737			1208792	-13991547	1208792	6465165
0.482917	8095278					0.484724	8047449			1210041	-13993748	1210041	6468204
0.483416	8093732					0.485224	8047528			1211291	-13998674	1211291	6463627
0.483916	8092724					0.485724	8047608			121254	-14000389	121254	646094
0.484416	8092073					0.486223	8047688			1213789	-13999584	1213789	6459812
0.484915	8091688					0.486723	8047767			1215039	-13997545	1215039	645633
0.485415	8092083					0.487223	8047846			1216288	-13995236	1216288	6451248
0.485915	8093147					0.487722	8047926			1217537	-13992426	1217537	6452903
0.486415	8094501					0.488222	8048005			1218787	-13991237	1218787	6454884
0.486914	8096029					0.488722	8048084			1220036	-13991693	1220036	6458437
0.487414	8096592					0.489222	8048164			1221285	-13991318	1221285	6460142
0.487914	8096323					0.489721	8048244			1222535	-13991342	1222535	6463191
0.488414	8096631					0.490221	8048323			1223784	-1399315	1223784	6467984
0.488913	8097848					0.490721	8048403			1225033	-13996529	1225033	646536
0.489413	8099866					0.49122	8048483			1226283	-13998213	1226283	6459885
0.489913	8102156					0.49172	8048562			1227532	-13999854	1227532	6462756
0.490412	8104182					0.49222	8048641			1228781	-14000594	1228781	6466249
0.490912	8105809					0.49272	8048721			1230031	-14002575	1230031	6464796
0.491412	810719					0.493219	8048801			123128	-14003943	123128	646137
0.491912	8108634					0.493719	8048881			1232529	-140027	1232529	6460569
0.492411	8110258					0.494219	804896			1233779	-14001672	1233779	6457258
0.492911	8111545					0.494718	804904			1235028	-1400213	1235028	6456148
0.493411	8112585					0.495218	804912			1236277	-14000302	1236277	6457082
0.49391	8112943					0.495718	8049199			1237527	-13997921	1237527	64581
0.49441	8112385					0.496218	8049279			1238776	-13999348	1238776	6456211
0.49491	8111085					0.496717	8049359			1240025	-14003366	1240025	6450801
0.49541	8109569					0.497217	8049438			1241274	-1400623	1241274	6443879
0.495909	8108757					0.497717	8049519			1242524	-14009034	1242524	6443345
0.496409	8108545					0.498216	8049599			1243773	-14012137	1243773	6445154
0.496909	8108547					0.498716	8049679			1245023	-14013091	1245023	6446708
0.497408	8108932					0.499216	8049758			1246272	-1401179	1246272	6446953
0.497908	8110289					0.499716	8049838			1247521	-14012182	1247521	6446819
0.498408	8111717					0.500215	8049918			124877	-14012307	124877	6444018
0.498908	8113037					0.500715	8049998			125002	-14012174	125002	6444693
0.499407	8113707					0.501215	8050078			1251269	-14014714	1251269	6445693
0.499907	8113942					0.501714	8050159			1252518	-14016259	1252518	6447222
0.500407	8114886					0.502214	8050238			1253768	-14015804	1253768	6445701
0.500906	8116118					0.502714	8050318			1255017	-1401533	1255017	6445947
0.501406	8117188					0.503214	8050398			1256266	-14013943	1256266	6445592
0.501906	8117734					0.503713	8050478			1257516	-14010001	1257516	6448795
0.502406	8117759					0.504213	8050558			1258765	-14006938	1258765	6455724
0.502905	8117799					0.504713	8050638			1260014	-14007456	1260014	6461967
0.503405	8118423					0.505212	8050718			1261264	-14009887	1261264	6460662
0.503905	8118166					0.505712	8050798			1262513	-14011749	1262513	6455908
0.504404	8117354					0.506212	8050879			1263762	-14010329	1263762	6451273
0.504904	8115669					0.506712	805096			1265012	-14011406	1265012	6445594
0.505404	8113238					0.507211	805104			1266261	-14011926	1266261	6440266
0.505904	8111786					0.507711	805112			126751	-14011533	126751	6438856
0.506403	811059					0.508211	80512			126876	-14011377	126876	643886
0.506903	8110275					0.508711	8051281			1270009	-14014905	1270009	643534
0.507403	8110333					0.50921	8051361			1271258	-14015325	1271258	6434017
0.507902	8110559					0.50971	8051441			1272508	-14015547	1272508	6436203
0.508402	8110946					0.51021	8051521			1273757	-14014697	1273757	6437187
0.508902	8111913					0.510709	8051602			1275006	-14011529	1275006	6436048
0.509402	811245					0.511209	8051682			1276256	-14006836	1276256	6439535
0.509901	8112673					0.511709	8051763			1277505	-14006219	1277505	6444475
0.510401	8112741					0.512209	8051844			1278754	-14008799	1278754	6446176
0.510901	8112775					0.512708	8051924			1280004	-14009905	1280004	6448027
0.5114	8114335					0.513208	8052004			1281253	-14010453	1281253	6452463
0.5119	8116099					0.513708	8052084			1282502	-14010416	1282502	645403
0.5124	8117095					0.514207	8052165			1283752	-14009985	1283752	6450631
0.5129	8117434					0.514707	8052245			1285001	-14007718	1285001	6446984
0.513399	8117049					0.515207	8052326			128625	-14007111	128625	6444346
0.513899	8116517					0.515707	8052406			12875	-14010665	12875	6440923
0.514399	8115599					0.516206	8052486			1288749	-14016563	1288749	6439919
0.514898	8114115					0.516706	8052567			1289998	-14019826	1289998	6441322
0.515398	8112378					0.517206	8052649			1291248	-14017896	1291248	6445703
0.515898	8111526					0.517705	8052729			1292497	-14014866	1292497	6451622
0.516398	8111501					0.518205	8052809			1293746	-14012463	1293746	6453269
0.516897	8111732					0.518705	805289			1294996	-1400979	1294996	6452911
0.517397	8111972					0.519204	8052971			1296245	-14009123	1296245	6452615
0.517897	811168					0.519704	8053051			1297494	-14011369	1297494	6449774
0.518396	8111676					0.520204	8053051			1298744	-14010952	1298744	6447273
0.518896	8112319					0.520704	8053051			1299993	-14008348	1299993	6448986
0.519396	8113014					0.521203	8053051			1301242	-14007115	1301242	6448046
0.519896	8113902					0.521703	8053051			1302492	-14006036	1302492	6443599
0.520395	8115137					0.522203	8053051			1303741	-14006325	1303741	6440152
0.520895	8116524					0.522703	8053051			130499	-14008774	130499	6439626
0.521395	8118129					0.523202	8053051			130624	-14010985	130624	6437969
0.521894	8119795					0.523702	8053051			1307489	-14011939	1307489	6440302
0.522394	8119876					0.524202	8053051			1308738	-14011724	1308738	6447922
0.522894	8119933					0.524701	8053051			1309988	-14009933	1309988	6450016
0.523394	8119646					0.525201	8053132			1311237	-14009311	1311237	6446556
0.523893	811955					0.525701	8053212			1312486	-1401094	1312486	6447098
0.524393	8119794					0.526201	8053293			1313736	-14014376	1313736	6446333
0.524893	8120277					0.5267	8053374			1314985	-14019366	1314985	6443373
0.525392	8121595					0.5272	8053455			1316234	-14022986	1316234	6446012
0.525892	8122767					0.5277	8053535			1317484	-14023239	1317484	6448342
0.526392	8123874					0.528199	8053617			1318733	-1401885	1318733	6448032
0.526892	8125055					0.528699	8053698			1319982	-14015288	1319982	6449585
0.527391	8126244					0.529199	8053778			1321231	-14012479	1321231	6453153
0.527891	8127042					0.529699	8053859			1322481	-14010319	1322481	6452482
0.528391	8127639					0.530198	805394			132373	-14011863	132373	6449618
0.52889	8127089					0.530698	8054021			132498	-14017903	132498	644959
0.52939	8126441					0.531198	8054101			1326229	-14019061	1326229	6446603
0.52989	8126069					0.531697	8054182			1327478	-14018032	1327478	6439488
0.53039	8126065					0.532197	8054263			1328727	-14018061	1328727	6440049
0.530889	8126861					0.532697	8054344			1329977	-14015387	1329977	6443654
0.531389	8126998					0.533197	8054425			1331226	-14012595	1331226	6443325
0.531889	8126799					0.533696	8054505			1332476	-14012714	1332476	6442568
0.532389	8126467					0.534196	8054586			1333725	-14011518	1333725	6445234
0.532888	8126003					0.534696	8054667			1334974	-1401077	1334974	6446044
0.533388	8125442					0.535195	8054749			1336223	-14011501	1336223	6445128
0.533888	812494					0.535695	805483			1337473	-14013368	1337473	6445688
0.534387	8124655					0.536195	8054911			1338722	-14013952	1338722	6449512
0.534887	812484					0.536695	8054992			1339971	-14014955	1339971	6451252
0.535387	8125798					0.537194	8055073			1341221	-14017651	1341221	645067
0.535887	8127069					0.537694	8055154			134247	-14019211	134247	6450882
0.536386	8128879					0.538194	8055235			1343719	-14018967	1343719	6449839
0.536886	8130865					0.538693	8055316			1344969	-1402019	1344969	6450282
0.537386	8132236					0.539193	8055397			1346218	-14022524	1346218	6453857
0.537885	8132899					0.539693	8055478			1347467	-14022895	1347467	6457124
0.538385	8132557					0.540193	8055559			1348717	-14022677	1348717	6458029
0.538885	8131774					0.540692	805564			1349966	-1402303	1349966	6457705
0.539384	8131135					0.541192	8055721			1351215	-14022587	1351215	6454262
0.539884	8130319					0.541692	8055802			1352465	-14020856	1352465	6449671
0.540384	8129228					0.542191	8055883			1353714	-1402103	1353714	6447183
0.540884	8127952					0.542691	8055965			1354963	-14022314	1354963	6448259
0.541383	8126675					0.543191	8056046			1356213	-14022307	1356213	6449063
0.541883	8126013					0.543691	8056128			1357462	-14019891	1357462	644891
0.542383	8125503					0.54419	8056209			1358711	-14019136	1358711	6447948
0.542883	8124458					0.54469	805629			1359961	-14018133	1359961	6446293
0.543382	8122991					0.54519	8056371			136121	-14015965	136121	6446385
0.543882	8121084					0.545689	8056453			1362459	-14016673	1362459	6449917
0.544382	8120075					0.546189	8056534			1363709	-14022511	1363709	6450799
0.544881	8119996					0.546689	8056615			1364958	-14028651	1364958	6454622
0.545381	8119475					0.547189	8056696			1366207	-14030569	1366207	6459831
0.545881	8118617					0.547688	8056778			1367457	-14032452	1367457	6460904
0.546381	8117954					0.548188	8056859			1368706	-14034508	1368706	6463008
0.54688	8117629					0.548688	805694			1369955	-14032072	1369955	6470252
0.54738	8118094					0.549187	8057022			1371205	-14027114	1371205	6472361
0.54788	8118531					0.549687	8057103			1372454	-14026122	1372454	6469922
0.548379	8118385					0.550187	8057184			1373703	-14027128	1373703	6468689
0.548879	8117764					0.550687	8057266			1374953	-14027154	1374953	6466602
0.549379	8116716					0.551186	8057347			1376202	-14031224	1376202	6464707
0.549879	8116042					0.551686	8057429			1377451	-14033561	1377451	6463748
0.550378	8115687					0.552186	805751			1378701	-14032347	1378701	6462657
0.550878	811627					0.552685	8057591			137995	-14027679	137995	6462665
0.551378	8117676					0.553185	8057673			1381199	-14025272	1381199	6462131
0.551877	8119612					0.553685	8057755			1382449	-14021621	1382449	6461761
0.552377	8121391					0.554185	8057837			1383698	-14019521	1383698	6460662
0.552877	8121977					0.554684	8057918			1384947	-14016439	1384947	6462276
0.553377	8121295					0.555184	8058			1386197	-14019103	1386197	6463159
0.553876	8119994					0.555684	8058081			1387446	-140212	1387446	6464436
0.554376	8119207					0.556183	8058163			1388695	-14023254	1388695	6466167
0.554876	8119419					0.556683	8058244			1389945	-14024768	1389945	6469993
0.555375	8120536					0.557183	8058326			1391194	-14026908	1391194	6475368
0.555875	8121896					0.557683	8058408			1392443	-14026776	1392443	6480564
0.556375	812203					0.558182	8058489			1393693	-14022164	1393693	6484269
0.556875	8120713					0.558682	8058571			1394942	-14017643	1394942	6484988
0.557374	8118407					0.559182	8058652			1396191	-14018359	1396191	6484935
0.557874	811592					0.559681	8058734			1397441	-14023126	1397441	6484521
0.558374	8113859					0.560181	8058816			139869	-14028684	139869	6482139
0.558873	8113099					0.560681	8058897			1399939	-14033766	1399939	6479067
0.559373	8113135					0.561181	8058979			1401189	-14039117	1401189	6477453
0.559873	8113794					0.56168	805906			1402438	-14040854	1402438	647529
0.560373	8115214					0.56218	8059142			1403687	-14038499	1403687	6472001
0.560872	8115393					0.56268	8059224			1404937	-14035565	1404937	6469721
0.561372	8115137					0.563179	8059305			1406186	-1403246	1406186	6468637
0.561872	8113378					0.563679	8059387			1407435	-14026409	1407435	6469697
0.562371	8111168					0.564179	8059468			1408684	-14024112	1408684	6472895
0.562871	8110356					0.564679	805955			1409934	-1402492	1409934	6477785
0.563371	8109914					0.565178	8059632			1411183	-14025113	1411183	6480621
0.563871	8109933					0.565678	8059714			1412433	-14025998	1412433	6479125
0.56437	8109736					0.566178	8059795			1413682	-14027873	1413682	647271
0.56487	8109258					0.566678	8059877			1414931	-14025671	1414931	6464985
0.56537	8108877					0.567177	8059959			141618	-14023055	141618	6458148
0.565869	8108759					0.567677	8060041			141743	-1402268	141743	6454846
0.566369	8107499					0.568177	8060123			1418679	-14023726	1418679	6454354
0.566869	8105986					0.568676	8060205			1419929	-1402605	1419929	6456342
0.567369	8103396					0.569176	8060287			1421178	-14030343	1421178	6458133
0.567868	8100835					0.569676	8060369			1422427	-140357	1422427	6459271
0.568368	8099978					0.570176	8060451			1423676	-14040776	1423676	6463673
0.568868	8099398					0.570675	8060533			1424926	-14043227	1424926	6469773
0.569367	8099484					0.571175	8060615			1426175	-14044156	1426175	6468663
0.569867	8099363					0.571675	8060697			1427424	-14044615	1427424	6466434
0.570367	8098975					0.572174	8060778			1428674	-14043995	1428674	6465054
0.570867	8098368					0.572674	806086			1429923	-1404217	1429923	6462028
0.571366	8097366					0.573174	8060942			1431172	-14041039	1431172	6458448
0.571866	8095965					0.573674	8061024			1432422	-14041483	1432422	6462498
0.572366	8094507					0.574173	8061106			1433671	-14040617	1433671	6467082
0.572865	8094818					0.574673	8061188			143492	-14039048	143492	646925
0.573365	8096377					0.575173	806127			143617	-14039662	143617	6469721
0.573865	8099159					0.575672	8061352			1437419	-14040791	1437419	6472902
0.574365	8101953					0.576172	8061434			1438668	-14039063	1438668	6473634
0.574864	8103691					0.576672	8061516			1439918	-1404052	1439918	6472786
0.575364	8104992					0.577172	8061598			1441167	-1404326	1441167	6471462
0.575864	8105906					0.577671	806168			1442416	-14045573	1442416	6471357
0.576363	8106183					0.578171	8061762			1443666	-14047922	1443666	6470034
0.576863	8105319					0.578671	8061844			1444915	-14050737	1444915	6467431
0.577363	8104958					0.57917	8061926			1446164	-14050389	1446164	646638
0.577863	8104698					0.57967	8062008			1447414	-14048674	1447414	6466181
0.578362	8104813					0.58017	8062008			1448663	-14047425	1448663	6463902
0.578862	8104463					0.58067	8062008			1449912	-14045354	1449912	6464942
0.579362	8102108					0.581169	8062008			1451162	-14043326	1451162	6469556
0.579861	8099772					0.581669	8062008			1452411	-14042048	1452411	6471913
0.580361	8097718					0.582169	8062008			145366	-14039765	145366	6469123
0.580861	8096275					0.582668	8062008			145491	-14037519	145491	6468189
0.581361	8095324					0.583168	8062008			1456159	-14036544	1456159	6467393
0.58186	8094458					0.583668	8062008			1457408	-14036315	1457408	6462926
0.58236	8093906					0.584168	8062008			1458658	-14035259	1458658	6458283
0.58286	8094771					0.584667	8062008			1459907	-1403636	1459907	6458444
0.583359	8095808					0.585167	806209			1461156	-14038637	1461156	6456704
0.583859	8096139					0.585667	8062172			1462406	-14038731	1462406	6453586
0.584359	8095892					0.586166	8062254			1463655	-14039353	1463655	6455152
0.584859	8095253					0.586666	8062336			1464904	-14040995	1464904	6459078
0.585358	8094778					0.587166	8062418			1466154	-14037031	1466154	646375
0.585858	8095262					0.587666	8062501			1467403	-14032137	1467403	6467159
0.586358	8095655					0.588165	8062583			1468652	-14030823	1468652	6465356
0.586857	8095888					0.588665	8062665			1469902	-14030147	1469902	646179
0.587357	8095873					0.589165	8062747			1471151	-14030667	1471151	6460218
0.587857	8095331					0.589664	8062829			14724	-1403452	14724	6459928
0.588357	8094662					0.590164	8062911			147365	-14037394	147365	645553
0.588856	8093917					0.590664	8062993			1474899	-14037018	1474899	6453023
0.589356	80939					0.591164	8063075			1476148	-1403436	1476148	6453167
0.589856	8095238					0.591663	8063157			1477398	-14030708	1477398	6451806
0.590356	8097826					0.592163	806324			1478647	-14029957	1478647	6450295
0.590855	8101125					0.592663	8063322			1479896	-14029095	1479896	645587
0.591355	8102756					0.593162	8063404			1481146	-14028968	1481146	646234
0.591855	8101383					0.593662	8063486			1482395	-14031728	1482395	6465037
0.592354	8099276					0.594162	8063568			1483644	-1403448	1483644	64666
0.592854	8097035					0.594662	806365			1484894	-14033921	1484894	6464988
0.593354	809579					0.595161	8063732			1486143	-14035962	1486143	6461041
0.593854	8095728					0.595661	8063815			1487392	-14037799	1487392	6456909
0.594353	8096172					0.596161	8063897			1488642	-14037847	1488642	6456522
0.594853	8096654					0.59666	8063979			1489891	-14041847	1489891	6459519
0.595353	8096873					0.59716	8064062			149114	-14046915	149114	6464849
0.595852	8095667					0.59766	8064144			149239	-14049713	149239	6469529
0.596352	8092951					0.59816	8064226			1493639	-14053113	1493639	647293
0.596852	8091361					0.598659	8064308			1494888	-14054955	1494888	6474336
0.597351	8092191					0.599159	8064391			1496137	-14053321	1496137	6473163
0.597851	8095469					0.599659	8064473			1497387	-14050288	1497387	6469667
0.598351	8099855					0.600158	8064555			1498636	-14045897	1498636	6465419
0.598851	8103439					0.600658	8064638			1499886	-14039687	1499886	6461111
0.59935	8105564					0.601158	806472			1501135	-14036325	1501135	6459258
0.59985	8106622					0.601658	8064802			1502384	-14038753	1502384	6460959
0.60035	8107097					0.602157	8064884			1503633	-14041662	1503633	6464441
0.60085	8106996					0.602657	8064967			1504883	-14041593	1504883	6471587
0.601349	8106794					0.603157	8065049			1506132	-14043213	1506132	6480707
0.601849	8106691					0.603656	8065131			1507382	-14044618	1507382	648501
0.602349	8105912					0.604156	8065214			1508631	-14038911	1508631	6483283
0.602848	8103931					0.604656	8065296			150988	-14032771	150988	6479868
0.603348	8100515					0.605156	8065378			1511129	-14034078	1511129	6474374
0.603848	8097197					0.605655	8065461			1512379	-14037245	1512379	6468678
0.604348	8096331					0.606155	8065543			1513628	-14039403	1513628	64664
0.604847	8097564					0.606655	8065626			1514877	-14044019	1514877	646824
0.605347	8099535					0.607154	8065708			1516127	-14048473	1516127	6471193
0.605847	8100839					0.607654	806579			1517376	-14049158	1517376	6473987
0.606346	8101201					0.608154	8065873			1518625	-14048197	1518625	6476775
0.606846	8101971					0.608654	8065955			1519875	-1404856	1519875	6478638
0.607346	8103159					0.609153	8066038			1521124	-14046349	1521124	647828
0.607846	8104571					0.609653	806612			1522373	-14043489	1522373	6477563
0.608345	8106511					0.610153	8066202			1523623	-14043309	1523623	648055
0.608845	810912					0.610653	8066285			1524872	-14043309	1524872	6483325
0.609345	8111555					0.611152	8066367			1526121	-14043807	1526121	6484743
0.609844	8112961					0.611652	806645			1527371	-14047828	1527371	6487349
0.610344	8111474					0.612152	8066532			152862	-14051476	152862	6491315
0.610844	8108111					0.612651	8066614			1529869	-14052566	1529869	6489978
0.611344	8104567					0.613151	8066697			1531119	-14051819	1531119	6484442
0.611843	8101372					0.613651	8066779			1532368	-14049109	1532368	6480406
0.612343	8099584					0.61415	8066862			1533617	-14046465	1533617	6476969
0.612843	8098409					0.61465	8066944			1534867	-14045531	1534867	6471376
0.613342	8098225					0.61515	8067026			1536116	-14047277	1536116	6467197
0.613842	8098317					0.61565	8067109			1537365	-14046895	1537365	6467544
0.614342	8098221					0.616149	8067192			1538615	-14047037	1538615	6467781
0.614842	8097723					0.616649	8067274			1539864	-14047759	1539864	6469188
0.615341	8096271					0.617149	8067356			1541113	-14046325	1541113	6471106
0.615841	8095716					0.617648	8067439			1542363	-14043344	1542363	6471175
0.616341	8095797					0.618148	8067522			1543612	-14044045	1543612	6468774
0.61684	8096459					0.618648	8067604			1544861	-1404403	1544861	6470841
0.61734	809757					0.619148	8067686			1546111	-14043987	1546111	6476313
0.61784	8098567					0.619647	8067769			154736	-14045192	154736	648069
0.61834	8099514					0.620147	8067852			1548609	-14045589	1548609	6484406
0.618839	8101682					0.620647	8067934			1549859	-14044555	1549859	6488711
0.619339	8103558					0.621147	8068017			1551108	-14044147	1551108	6488968
0.619839	8104758					0.621646	8068099			1552357	-14043392	1552357	6481521
0.620338	810562					0.622146	8068182			1553607	-14041937	1553607	6473453
0.620838	8105936					0.622646	8068265			1554856	-14042545	1554856	6471154
0.621338	8107247					0.623145	8068347			1556105	-14044581	1556105	6471751
0.621838	8109034					0.623645	806843			1557355	-14046272	1557355	6472811
0.622337	8110336					0.624145	8068512			1558604	-14048349	1558604	6475977
0.622837	8111121					0.624645	8068595			1559853	-1405142	1559853	6481839
0.623337	8110973					0.625144	8068678			1561103	-14052763	1561103	6487038
0.623836	8110705					0.625644	806876			1562352	-14051858	1562352	6490471
0.624336	8110318					0.626144	8068843			1563601	-14051684	1563601	6492315
0.624836	8109259					0.626643	8068925			1564851	-14053347	1564851	6491426
0.625336	810735					0.627143	8069008			15661	-14053953	15661	6488166
0.625835	8104916					0.627643	8069091			1567349	-14053366	1567349	6482977
0.626335	8100806					0.628143	8069173			1568599	-14053754	1568599	6479343
0.626835	8097178					0.628642	8069256			1569848	-14053495	1569848	6481511
0.627334	8093767					0.629142	8069338			1571097	-14050374	1571097	6483617
0.627834	8091255					0.629642	8069421			1572347	-14048391	1572347	6483691
0.628334	8089673					0.630141	8069504			1573596	-14049771	1573596	6486673
0.628834	8088977					0.630641	8069586			1574845	-14051415	1574845	6486702
0.629333	8088319					0.631141	8069669			1576095	-14052623	1576095	6482645
0.629833	8088058					0.631641	8069751			1577344	-1405407	1577344	6483059
0.630333	8087915					0.63214	8069834			1578593	-14053186	1578593	6486942
0.630832	8087852					0.63264	8069917			1579843	-14052225	1579843	6487725
0.631332	8087962					0.63314	8069999			1581092	-14053526	1581092	6490049
0.631832	8088606					0.633639	8070082			1582341	-14056308	1582341	6491919
0.632332	8090818					0.634139	8070164			1583591	-14057016	1583591	6492132
0.632831	8093708					0.634639	8070247			158484	-14057734	158484	6491338
0.633331	8096389					0.635139	8070247			1586089	-14058267	1586089	6487928
0.633831	8098783					0.635638	8070247			1587339	-14056735	1587339	6486489
0.63433	8099583					0.636138	8070247			1588588	-14053116	1588588	648966
0.63483	8100513					0.636638	8070247			1589837	-14051515	1589837	6493898
0.63533	8103343					0.637137	8070247			1591087	-14050006	1591087	6494103
0.63583	8106083					0.637637	8070247			1592336	-14046114	1592336	6494387
0.636329	8108505					0.638137	8070247			1593585	-14042592	1593585	6493254
0.636829	8109941					0.638637	8070247			1594834	-14042905	1594834	6490201
0.637329	8109451					0.639136	8070247			1596084	-14043866	1596084	6485627
0.637828	8108479					0.639636	8070247			1597333	-14044064	1597333	6483101
0.638328	8107327					0.640136	807033			1598583	-14044764	1598583	648421
0.638828	8105948					0.640635	8070412			1599832	-1404663	1599832	6486564
0.639328	8104527					0.641135	8070495			1601081	-14047543	1601081	6489557
0.639827	8103383					0.641635	8070577			160233	-1404803	160233	6493378
0.640327	8102281					0.642135	807066			160358	-14049765	160358	6497963
0.640827	8100979					0.642634	8070743			1604829	-14052837	1604829	6501394
0.641326	8098992					0.643134	8070825			1606079	-14056465	1606079	650296
0.641826	8096245					0.643634	8070908			1607328	-14057781	1607328	650325
0.642326	8093163					0.644133	807099			1608577	-14056441	1608577	6501229
0.642826	2022-09-08					0.644633	8071073			1609826	-14053741	1609826	6497241
0.643325	8087523					0.645133	8071156			1611076	-14050785	1611076	6494115
0.643825	8086668					0.645633	8071238			1612325	-14046989	1612325	6493733
0.644325	8086432					0.646132	8071321			1613574	-14043035	1613574	6492076
0.644825	8086817					0.646632	8071404			1614824	-14041568	1614824	6489491
0.645324	8087648					0.647132	8071486			1616073	-14042716	1616073	6489793
0.645824	8088683					0.647631	8071568			1617322	-14044573	1617322	6492198
0.646324	8089523					0.648131	8071651			1618572	-14046217	1618572	6491771
0.646823	8090079					0.648631	8071734			1619821	-1404696	1619821	6490766
0.647323	8090771					0.649131	8071816			162107	-14045343	162107	6494063
0.647823	8091424					0.64963	8071899			162232	-14042065	162232	6497567
0.648323	8091197					0.65013	8071982			1623569	-14037962	1623569	649653
0.648822	8089952					0.65063	8072064			1624818	-14033932	1624818	6493108
0.649322	8088573					0.651129	8072147			1626068	-14031861	1626068	6492207
0.649822	8087639					0.651629	807223			1627317	-1403378	1627317	6491792
0.650321	8087668					0.652129	8072313			1628566	-14036785	1628566	6493715
0.650821	8087702					0.652629	8072395			1629816	-14036803	1629816	6495224
0.651321	8087166					0.653128	8072478			1631065	-14037078	1631065	6496558
0.651821	8086749					0.653628	8072561			1632314	-14039326	1632314	6498257
0.65232	8086619					0.654128	8072643			1633564	-1404069	1633564	6499304
0.65282	8086802					0.654627	8072726			1634813	-14040144	1634813	6497766
0.65332	8087074					0.655127	8072809			1636062	-14041026	1636062	6497754
0.653819	8086899					0.655627	8072892			1637312	-14040895	1637312	6502231
0.654319	8087015					0.656127	8072974			1638561	-14039503	1638561	6506527
0.654819	8088127					0.656626	8073057			163981	-14037397	163981	6507609
0.655319	8089475					0.657126	807314			164106	-14036825	164106	6508583
0.655818	8090657					0.657626	8073223			1642309	-14037415	1642309	650967
0.656318	8090769					0.658125	8073306			1643558	-14038597	1643558	6505402
0.656818	808996					0.658625	8073388			1644808	-14039332	1644808	6502116
0.657317	8089408					0.659125	8073471			1646057	-14037871	1646057	6501946
0.657817	8089055					0.659625	8073554			1647306	-14036656	1647306	6502138
0.658317	8088555					0.660124	8073637			1648556	-14037137	1648556	6499812
0.658817	8087995					0.660624	8073719			1649805	-14036119	1649805	6500566
0.659316	8087566					0.661124	8073802			1651054	-14035798	1651054	650082
0.659816	8087589					0.661623	8073885			1652304	-14038685	1652304	6500492
0.660316	8088051					0.662123	8073967			1653553	-14039925	1653553	6498902
0.660815	8088806					0.662623	807405			1654802	-14038718	1654802	6498568
0.661315	8089815					0.663123	8074133			1656052	-14037425	1656052	6501161
0.661815	8091044					0.663622	8074216			1657301	-14038423	1657301	650207
0.662315	8092347					0.664122	8074298			165855	-14038666	165855	6498158
0.662814	8093265					0.664622	8074381			16598	-14037242	16598	6493853
0.663314	8093754					0.665121	8074464			1661049	-14037355	1661049	6493073
0.663814	8093923					0.665621	8074547			1662298	-14037626	1662298	6493015
0.664313	8093747					0.666121	8074629			1663548	-14034995	1663548	6492469
0.664813	8092763					0.666621	8074712			1664797	-1403099	1664797	6494682
0.665313	8091271					0.66712	8074795			1666046	-14029855	1666046	6498903
0.665813	8089675					0.66762	8074878			1667296	-1403074	1667296	6504167
0.666312	8088655					0.66812	8074961			1668545	-14032775	1668545	650879
0.666812	8088396					0.66862	8075043			1669794	-1403561	1669794	6512215
0.667312	8088055					0.669119	8075126			1671044	-14038507	1671044	6515878
0.667811	808757					0.669619	8075209			1672293	-14040837	1672293	6515488
0.668311	8087121					0.670119	8075292			1673542	-14040993	1673542	650888
0.668811	8086899					0.670618	8075374			1674792	-14039564	1674792	6501623
0.669311	8087067					0.671118	8075457			1676041	-14038679	1676041	6497737
0.66981	8087253					0.671618	807554			167729	-14037072	167729	6495035
0.67031	8086977					0.672117	8075623			167854	-14032305	167854	6494781
0.67081	8087314					0.672617	8075705			1679789	-1402525	1679789	6498183
0.671309	8088208					0.673117	8075788			1681038	-1402364	1681038	6502846
0.671809	8089835					0.673617	8075871			1682287	-14024668	1682287	6506794
0.672309	8092285					0.674116	8075953			1683537	-14023832	1683537	6508352
0.672809	8093742					0.674616	8076035			1684786	-14022771	1684786	6507623
0.673308	8094843					0.675116	8076118			1686036	-14024772	1686036	6504253
0.673808	8095667					0.675615	80762			1687285	-14023603	1687285	6500902
0.674308	8096367					0.676115	8076283			1688534	-14023701	1688534	6497524
0.674807	8097013					0.676615	8076366			1689783	-14026571	1689783	6495298
0.675307	8097497					0.677115	8076448			1691033	-14029747	1691033	6496276
0.675807	80973					0.677614	8076531			1692282	-14030534	1692282	6502213
0.676307	8097363					0.678114	8076614			1693532	-1402984	1693532	6509521
0.676806	8097697					0.678614	8076697			1694781	-14027074	1694781	6517012
0.677306	809882					0.679114	8076779			169603	-14026699	169603	6519711
0.677806	8100708					0.679613	8076862			1697279	-14027511	1697279	6517802
0.678305	8101271					0.680113	8076945			1698529	-14029243	1698529	6515352
0.678805	8101541					0.680613	8077028			1699778	-14031835	1699778	6510076
0.679305	8101066					0.681112	807711			1701027	-1403224	1701027	650326
0.679805	8100451					0.681612	8077193			1702277	-14029727	1702277	6503538
0.680304	8100046					0.682112	8077276			1703526	-14028338	1703526	6508966
0.680804	8099615					0.682612	8077359			1704775	-14028606	1704775	6514059
0.681304	8098934					0.683111	8077442			1706025	-14026826	1706025	6523026
0.681803	8098846					0.683611	8077524			1707274	-14023935	1707274	6530315
0.682303	80991					0.684111	8077607			1708523	-14022983	1708523	6534072
0.682803	8099738					0.68461	807769			1709773	-14024817	1709773	6536862
0.683303	8100646					0.68511	807769			1711022	-14025434	1711022	653688
0.683802	8100123					0.68561	807769			1712271	-14025989	1712271	6530935
0.684302	8099481					0.68611	807769			1713521	-14029042	1713521	6526054
0.684802	8100287					0.686609	807769			171477	-14030504	171477	6524423
0.685301	8101704					0.687109	807769			1716019	-14027265	1716019	6521399
0.685801	8103766					0.687609	807769			1717269	-14023529	1717269	6521953
0.686301	8105353					0.688108	807769			1718518	-14021445	1718518	6524783
0.686801	8105436					0.688608	807769			1719767	-14020925	1719767	6524498
0.6873	8105685					0.689108	807769			1721017	-14023323	1721017	652319
0.6878	8106039					0.689608	807769			1722266	-14028587	1722266	6522531
0.6883	8105528					0.690107	8077773			1723515	-14033427	1723515	6521053
0.6888	8104358					0.690607	8077855			1724765	-14034841	1724765	6520331
0.689299	8102532					0.691107	8077938			1726014	-14033494	1726014	6521428
0.689799	8100749					0.691606	8078021			1727263	-14028266	1727263	6522917
0.690299	8101177					0.692106	8078104			1728513	-14022424	1728513	6522798
0.690798	8101152					0.692606	8078186			1729762	-14019821	1729762	6520792
0.691298	8100094					0.693106	8078269			1731011	-14018985	1731011	6519745
0.691798	8098122					0.693605	8078352			1732261	-14018286	1732261	6519781
0.692297	8093974					0.694105	8078434			173351	-14018835	173351	6518523
0.692797	8091362					0.694605	8078517			1734759	-14018681	1734759	6517321
0.693297	8089297					0.695104	80786			1736009	-14018664	1736009	6517859
0.693797	8088231					0.695604	8078682			1737258	-14018916	1737258	6518623
0.694296	808798					0.696104	8078765			1738507	-14017811	1738507	6517025
0.694796	8088617					0.696604	8078848			1739757	-14018861	1739757	6515656
0.695296	8089519					0.697103	807893			1741006	-14021646	1741006	6514457
0.695795	8089839					0.697603	8079013			1742255	-14022377	1742255	6512612
0.696295	8088858					0.698103	807758			1743505	-14026078	1743505	6511203
0.696795	8086592					0.698602	8077151			1744754	-1403233	1744754	6514197
0.697295	8083216					0.699102	8077624			1746003	-14035038	1746003	6519113
0.697794	8079952					0.699602	8079115			1747253	-14034963	1747253	6524016
0.698294	807758					0.700102	8079427			1748502	-14034909	1748502	6527343
0.698794	8077151					0.700601	8079509			1749751	-14031896	1749751	6525513
0.699293	8077624					0.701101	8079592			1751001	-14028816	1751001	6519048
0.699793	8079115					0.701601	8079675			175225	-14026632	175225	6512465
0.700293	8080601					0.7021	8079758			1753499	-14025429	1753499	6506978
0.700793	8080958					0.7026	807984			1754749	-14024058	1754749	6507048
0.701292	8080928					0.7031	8079923			1755998	-14021811	1755998	6511679
0.701792	8080373					0.7036	8080006			1757247	-14019205	1757247	6514543
0.702292	8080659					0.704099	8080088			1758497	-14018424	1758497	6520391
0.702792	8081678					0.704599	8080171			1759746	-14019663	1759746	652684
0.703291	8082551					0.705099	8080254			1760995	-14021187	1760995	6528214
0.703791	8083159					0.705598	8080336			1762245	-14021568	1762245	6523925
0.704291	8083587					0.706098	8080419			1763494	-14019766	1763494	6520916
0.70479	8084311					0.706598	8080501			1764743	-14016832	1764743	6518572
0.70529	8085964					0.707098	8080584			1765993	-14015204	1765993	6515261
0.70579	8087425					0.707597	8080667			1767242	-14015706	1767242	6516344
0.70629	8087768					0.708097	8080749			1768491	-14018444	1768491	6515039
0.706789	8087388					0.708597	8080832			176974	-14021996	176974	6512976
0.707289	808592					0.709096	8080914			177099	-1402566	177099	6515074
0.707789	8084667					0.709596	8080997			1772239	-1402622	1772239	6517218
0.708288	8083839					0.710096	8081079			1773489	-14021474	1773489	6519487
0.708788	8084959					0.710596	8081161			1774738	-14015836	1774738	652631
0.709288	8088579					0.711095	8081244			1775987	-14012381	1775987	6531511
0.709788	8092371					0.711595	8081326			1777236	-1400865	1777236	6531984
0.710287	8095881					0.712095	8081409			1778486	-14006805	1778486	6531509
0.710787	8098133					0.712594	8081492			1779735	-14009637	1779735	6531372
0.711287	8098572					0.713094	8081574			1780985	-14013732	1780985	653054
0.711786	8098011					0.713594	8081657			1782234	-14018001	1782234	6531281
0.712286	8097045					0.714094	8081739			1783483	-14022522	1783483	6533711
0.712786	8095775					0.714593	8081822			1784732	-14025023	1784732	6530694
0.713286	8095563					0.715093	8081905			1785982	-14025565	1785982	6522729
0.713785	8096299					0.715593	8081987			1787231	-14023333	1787231	6517809
0.714285	8096951					0.716092	808207			178848	-14018361	178848	6516981
0.714785	8096369					0.716592	8082152			178973	-14014393	178973	6518262
0.715284	8093602					0.717092	8082235			1790979	-14011409	1790979	6523781
0.715784	8090141					0.717592	8082318			1792228	-14008734	1792228	6531036
0.716284	8087482					0.718091	80824			1793478	-14010301	1793478	653372
0.716784	8086409					0.718591	8082483			1794727	-14013134	1794727	6531684
0.717283	8086491					0.719091	8082565			1795976	-14013168	1795976	6529656
0.717783	808633					0.71959	8082648			1797226	-14012883	1797226	6525695
0.718283	8085752					0.72009	8082731			1798475	-14011745	1798475	652001
0.718782	8085659					0.72059	8082813			1799724	-14009048	1799724	651796
0.719282	8085962					0.72109	8082895			1800974	-14009358	1800974	651856
0.719782	8086641					0.721589	8082978			1802223	-14012374	1802223	6518083
0.720282	8087606					0.722089	8083061			1803472	-14015371	1803472	652107
0.720781	8088654					0.722589	8083143			1804722	-14018374	1804722	6530032
0.721281	8089956					0.723089	8083225			1805971	-14017441	1805971	6539441
0.721781	8091733					0.723588	8083308			180722	-14012949	180722	6546257
0.72228	8092849					0.724088	8083391			180847	-14007738	180847	6551817
0.72278	8093351					0.724588	8083473			1809719	-1400225	1809719	6551954
0.72328	8093459					0.725087	8083555			1810968	-13998701	1810968	6545184
0.72378	8093445					0.725587	8083638			1812218	-13998583	1812218	6543244
0.724279	8094026					0.726087	8083721			1813467	-13997387	1813467	6543783
0.724779	8094986					0.726587	8083803			1814716	-13996088	1814716	6542793
0.725279	8096586					0.727086	8083885			1815966	-13998426	1815966	6544142
0.725778	8098262					0.727586	8083968			1817215	-13999983	1817215	6550228
0.726278	8099618					0.728086	8084051			1818464	-13999082	1818464	6549293
0.726778	8100503					0.728585	8084133			1819714	-14001375	1819714	6541422
0.727278	8100724					0.729085	8084215			1820963	-14005111	1820963	6536486
0.727777	8100168					0.729585	8084298			1822212	-14005362	1822212	6533391
0.728277	8099316					0.730085	808438			1823462	-14006035	1823462	6529204
0.728777	8097834					0.730584	8084463			1824711	-14007687	1824711	6531554
0.729276	8096034					0.731084	8084545			182596	-14008084	182596	6542413
0.729776	8094566					0.731584	8084628			182721	-14007363	182721	6553427
0.730276	8093333					0.732083	808471			1828459	-14005739	1828459	6557667
0.730776	8093281					0.732583	8084792			1829708	-14004108	1829708	6556805
0.731275	809315					0.733083	8084875			1830958	-14002628	1830958	6553031
0.731775	8092564					0.733582	8084957			1832207	-14001198	1832207	6542614
0.732275	8091335					0.734082	808504			1833456	-14002074	1833456	653243
0.732774	8089292					0.734582	8085122			1834706	-14005442	1834706	653095
0.733274	8087993					0.735082	8085122			1835955	-14008344	1835955	6536932
0.733774	8087001					0.735581	8085122			1837204	-14011297	1837204	654281
0.734274	8086671					0.736081	8085122			1838454	-14014003	1838454	6549254
0.734773	80869					0.736581	8085122			1839703	-14013304	1839703	6552063
0.735273	8087889					0.737081	8085122			1840952	-14009128	1840952	6548606
0.735773	8089124					0.73758	8085122			1842202	-14005283	1842202	6543584
0.736272	8091185					0.73808	8085122			1843451	-14002691	1843451	6539966
0.736772	8092566					0.73858	8085122			18447	-14001266	18447	654006
0.737272	8093211					0.739079	8085122			184595	-14002235	184595	6545528
0.737772	8092969					0.739579	8085122			1847199	-14004752	1847199	6553466
0.738271	80914					0.740079	8085204			1848448	-14004473	1848448	6559722
0.738771	8090906					0.740579	8085287			1849698	-14002697	1849698	6563797
0.739271	8090682					0.741078	8085369			1850947	-14001015	1850947	6565843
0.73977	8091373					0.741578	8085452			1852196	-13996714	1852196	6564135
0.74027	8092295					0.742078	8085534			1853446	-1399229	1853446	6559838
0.74077	8092583					0.742577	8085616			1854695	-139918	1854695	6555975
0.74127	8092801					0.743077	8085699			1855944	-13992364	1855944	6552277
0.741769	8092314					0.743577	8085781			1857193	-13990505	1857193	6547799
0.742269	8091159					0.744077	8085864			1858443	-13990746	1858443	65459
0.742769	8089573					0.744576	8085946			1859692	-1399444	1859692	6549325
0.743268	8088201					0.745076	8086028			1860942	-13997262	1860942	6555201
0.743768	8087342					0.745576	8086111			1862191	-13996811	1862191	6560575
0.744268	8088497					0.746075	8086193			186344	-13996322	186344	6564438
0.744768	8089978					0.746575	8086275			1864689	-13994646	1864689	656747
0.745267	8091051					0.747075	8086357			1865939	-13992966	1865939	6568398
0.745767	8091642					0.747575	808644			1867188	-13993532	1867188	6567062
0.746267	8091087					0.748074	8086522			1868438	-13996623	1868438	6564853
0.746767	8090576					0.748574	8086604			1869687	-14000477	1869687	6563785
0.747266	8090695					0.749074	8086687			1870936	-1400311	1870936	6563293
0.747766	8091113					0.749573	8086769			1872185	-14004869	1872185	6562878
0.748266	8091783					0.750073	8086851			1873435	-14004251	1873435	6563409
0.748765	8092632					0.750573	8086934			1874684	-14000206	1874684	6563249
0.749265	8093599					0.751073	8087016			1875933	-13998385	1875933	6559177
0.749765	809458					0.751572	8087098			1877183	-13998844	1877183	6556102
0.750265	809504					0.752072	8087181			1878432	-13995289	1878432	6554498
0.750764	8095519					0.752572	8087263			1879681	-13991044	1879681	6554551
0.751264	8096519					0.753071	8087345			1880931	-13989673	1880931	6555932
0.751764	8097867					0.753571	8087427			188218	-1398629	188218	6560953
0.752263	8099591					0.754071	808751			1883429	-13984101	1883429	6564453
0.752763	8101176					0.754571	8087592			1884679	-13985247	1884679	6563241
0.753263	8102158					0.75507	8087674			1885928	-13984836	1885928	6559044
0.753762	8102725					0.75557	8087756			1887177	-13985503	1887177	6556831
0.754262	8102927					0.75607	8087839			1888427	-13988868	1888427	655576
0.754762	8102601					0.756569	8087921			1889676	-13990412	1889676	6554021
0.755262	8101547					0.757069	8088003			1890925	-13990268	1890925	6554596
0.755761	8100357					0.757569	8088085			1892175	-13992138	1892175	6557581
0.756261	809898					0.758069	8088167			1893424	-13993941	1893424	6558764
0.756761	8096985					0.758568	8088078			1894673	-13992143	1894673	655526
0.757261	8094404					0.759068	8087613			1895923	-1398797	1895923	6551929
0.75776	8091426					0.759568	8087301			1897172	-13985151	1897172	6552094
0.75826	8089015					0.760067	8086667			1898421	-13983982	1898421	6552988
0.75876	8088078					0.760567	8086003			1899671	-13982245	1899671	6553773
0.759259	8087613					0.761067	8086115			190092	-13983058	190092	6556297
0.759759	8087301					0.761567	8086368			1902169	-13988335	1902169	6559951
0.760259	8086667					0.762066	8086582			1903419	-13993964	1903419	6560632
0.760759	8086003					0.762566	8087164			1904668	-13995109	1904668	6559939
0.761258	8086115					0.763066	8088326			1905917	-13994173	1905917	6562943
0.761758	8086368					0.763565	8089071			1907167	-13993501	1907167	6567897
0.762258	8086582					0.764065	8089153			1908416	-1399099	1908416	657013
0.762757	8087164					0.764565	8089235			1909665	-13986953	1909665	6570217
0.763257	8088326					0.765065	8089317			1910915	-13984849	1910915	6571115
0.763757	808968					0.765564	8089399			1912164	-13986108	1912164	6570185
0.764257	8091018					0.766064	8089481			1913413	-13987067	1913413	6566775
0.764756	8091367					0.766564	8089563			1914663	-13986535	1914663	6565323
0.765256	8090961					0.767063	8089645			1915912	-13986607	1915912	6565284
0.765756	8090501					0.767563	8089728			1917161	-13985971	1917161	6561469
0.766255	8090242					0.768063	808981			1918411	-13982141	1918411	6559293
0.766755	8090402					0.768563	8089892			191966	-13978331	191966	6561498
0.767255	8090582					0.769062	8089974			1920909	-13976561	1920909	6564928
0.767755	8090592					0.769562	8090056			1922159	-13975927	1922159	65674
0.768254	8090595					0.770062	8089917			1923408	-13975019	1923408	657005
0.768754	8090674					0.770561	8089161			1924657	-13975832	1924657	6572011
0.769254	8090659					0.771061	8088035			1925907	-13977432	1925907	6570198
0.769753	8090426					0.771561	8086658			1927156	-1397861	1927156	6569085
0.770253	8089917					0.772061	8085335			1928405	-13980014	1928405	6565804
0.770753	8089161					0.77256	8084385			1929655	-1397978	1929655	6564199
0.771253	8088035					0.77306	8084145			1930904	-13977973	1930904	6565576
0.771752	8086658					0.77356	8084415			1932153	-13975826	1932153	6566784
0.772252	8085335					0.774059	8084821			1933403	-13974228	1933403	656315
0.772752	8084385					0.774559	8085781			1934652	-1397203	1934652	6558383
0.773251	8084145					0.775059	8087361			1935901	-13970556	1935901	6556979
0.773751	8084415					0.775559	8089127			1937151	-13970946	1937151	6553854
0.774251	8084821					0.776058	8090939			19384	-13970304	19384	6548661
0.774751	8085781					0.776558	8091204			1939649	-13968654	1939649	6547514
0.77525	8087361					0.777058	8091286			1940899	-13970121	1940899	6551319
0.77575	8089127					0.777557	8091367			1942148	-13971941	1942148	6552438
0.77625	8090939					0.778057	8091449			1943397	-13972397	1943397	6552159
0.776749	809269					0.778557	8091531			1944646	-13974243	1944646	6555779
0.777249	8094729					0.779057	8091613			1945896	-13975708	1945896	6560575
0.777749	809712					0.779556	8091695			1947145	-1397474	1947145	6562397
0.778249	8099245					0.780056	8091777			1948395	-13973351	1948395	6563292
0.778748	8100791					0.780556	8091859			1949644	-13970367	1949644	6564637
0.779248	8101271					0.781056	809194			1950893	-13967978	1950893	6563883
0.779748	8101225					0.781555	8092022			1952142	-13968168	1952142	6564156
0.780247	8101315					0.782055	8092104			1953392	-13968549	1953392	6565595
0.780747	8101246					0.782555	8092186			1954641	-13969761	1954641	656698
0.781247	8100531					0.783054	8092268			195589	-13971992	195589	6570686
0.781747	8099369					0.783554	809044			195714	-13971056	195714	657367
0.782246	8097358					0.784054	8088224			1958389	-1396776	1958389	6573905
0.782746	8095018					0.784554	8086823			1959638	-13964283	1959638	6575504
0.783246	8092695					0.785053	8085753			1960888	-13959659	1960888	6575858
0.783745	809044					0.785553	8084976			1962137	-13958332	1962137	657403
0.784245	8088224					0.786053	8084352			1963386	-13961204	1963386	6574415
0.784745	8086823					0.786552	8083629			1964636	-13964114	1964636	6574585
0.785245	8085753					0.787052	8082858			1965885	-13966993	1965885	6571648
0.785744	8084976					0.787552	8083273			1967134	-1397032	1967134	6569817
0.786244	8084352					0.788052	8084837			1968384	-1397093	1968384	6570033
0.786744	8083629					0.788551	8086964			1969633	-13969403	1969633	6571781
0.787243	8082858					0.789051	8088463			1970882	-13966275	1970882	6575669
0.787743	8083273					0.789551	8088314			1972132	-13963112	1972132	6579898
0.788243	8084837					0.79005	8087683			1973381	-13962312	1973381	658292
0.788743	8086964					0.79055	8087029			197463	-13963792	197463	6584103
0.789242	8088463					0.79105	8086916			197588	-1396535	197588	658286
0.789742	8088314					0.79155	8087073			1977129	-13965727	1977129	6579946
0.790242	8087683					0.792049	8086926			1978378	-13966105	1978378	6577631
0.790741	8087029					0.792549	8086702			1979628	-13966482	1979628	6578105
0.791241	8086916					0.793049	8085035			1980877	-13964241	1980877	6579369
0.791741	8087073					0.793548	8082419			1982126	-13962058	1982126	6577531
0.792241	8086926					0.794048	8078987			1983376	-13961682	1983376	6576154
0.79274	8086702					0.794548	8076211			1984625	-13961888	1984625	6576104
0.79324	8085035					0.795048	8075116			1985874	-13959901	1985874	6576473
0.79374	8082419					0.795547	8076344			1987124	-13957894	1987124	658084
0.794239	8078987					0.796047	8078261			1988373	-13956006	1988373	6587042
0.794739	8076211					0.796547	8079083			1989622	-1395362	1989622	6587231
0.795239	8075116					0.797046	8078768			1990872	-13950953	1990872	6585538
0.795739	8076344					0.797546	8077637			1992121	-13948969	1992121	6582355
0.796238	8078261					0.798046	80764			199337	-1394721	199337	6576754
0.796738	8079083					0.798546	8077313			199462	-139474	199462	6574332
0.797238	8078768					0.799045	8079337			1995869	-13951925	1995869	6577197
0.797737	8077637					0.799545	8082182			1997118	-1395785	1997118	6579774
0.798237	80764					0.800045	8084712			1998368	-13961491	1998368	6581722
0.798737	8077313					0.800544	8086157			1999617	-13962996	1999617	6584567
0.799237	8079337					0.801044	8086102			2000866	-13962421	2000866	6586548
0.799736	8082182					0.801544	8085184			2002116	-13959332	2002116	658617
0.800236	8084712					0.802044	8084195			2003365	-13956642	2003365	6584252
0.800736	8086157					0.802543	808381			2004614	-13956185	2004614	6582048
0.801235	8086102					0.803043	8084459			2005864	-13958702	2005864	6579276
0.801735	8085184					0.803543	808687			2007113	-1396171	2007113	6576992
0.802235	8084195					0.804042	808925			2008362	-13960814	2008362	6575763
0.802735	808381					0.804542	8091368			2009612	-13956996	2009612	6575928
0.803234	8084459					0.805042	8092304			2010861	-13953453	2010861	6579381
0.803734	808687					0.805542	8092107			201211	-13949457	201211	6583042
0.804234	808925					0.806041	8092052			201336	-13946395	201336	658454
0.804734	8091368					0.806541	809262			2014609	-13946897	2014609	6586158
0.805233	8092304					0.807041	8094135			2015858	-1394873	2015858	6588855
0.805733	8092107					0.80754	8095451			2017107	-13949783	2017107	6589165
0.806233	8092052					0.80804	8095533			2018357	-13950312	2018357	6587023
0.806732	809262					0.80854	8095408			2019606	-13950231	2019606	6583884
0.807232	8094135					0.80904	8093232			2020856	-13952733	2020856	658024
0.807732	8095876					0.809539	8091457			2022105	-13954958	2022105	6576197
0.808232	8096375					0.810039	8091159			2023354	-13953407	2023354	6573616
0.808731	8095408					0.810539	8091254			2024604	-13950653	2024604	6572218
0.809231	8093232					0.811038	8091417			2025853	-13947771	2025853	6571243
0.809731	8091457					0.811538	8091375			2027102	-13943163	2027102	6572638
0.81023	8091159					0.812038	8090722			2028352	-13936962	2028352	657764
0.81073	8091254					0.812538	8089751			2029601	-13935699	2029601	6581919
0.81123	8091417					0.813037	8088451			203085	-13937161	203085	6584298
0.811729	8091375					0.813537	8086513			2032099	-13938928	2032099	6586275
0.812229	8090722					0.814037	8084695			2033349	-13941074	2033349	6586648
0.812729	8089751					0.814536	8084678			2034598	-1394266	2034598	6582687
0.813229	8088451					0.815036	8085151			2035847	-13944281	2035847	6579514
0.813728	8086513					0.815536	8086468			2037097	-13945936	2037097	6579041
0.814228	8084695					0.816036	8087142			2038346	-13946663	2038346	6580781
0.814728	8084678					0.816535	8086761			2039596	-13948702	2039596	6583167
0.815228	8085151					0.817035	8086233			2040845	-13950891	2040845	6586411
0.815727	8086468					0.817535	8085575			2042094	-13949766	2042094	6588422
0.816227	8087142					0.818034	8085299			2043344	-13950074	2043344	6588836
0.816727	8086761					0.818534	8085212			2044593	-13950804	2044593	658847
0.817226	8086233					0.819034	8085046			2045842	-13947577	2045842	6583394
0.817726	8085575					0.819534	8085278			2047091	-13944638	2047091	6578439
0.818226	8085299					0.820033	8086357			2048341	-13944358	2048341	6580019
0.818726	8085212					0.820533	8087379			204959	-13942266	204959	6581399
0.819225	8085046					0.821033	8087955			2050839	-13939505	2050839	6581562
0.819725	8085278					0.821532	8087667			2052089	-13940296	2052089	6584372
0.820225	8086357					0.822032	808661			2053338	-13942497	2053338	6587856
0.820724	8087379					0.822532	8085729			2054587	-13942593	2054587	6588197
0.821224	8087955					0.823032	808517			2055837	-13943734	2055837	6588766
0.821724	8087667					0.823531	8084824			2057086	-1394718	2057086	6588205
0.822224	808661					0.824031	8084784			2058335	-13948299	2058335	6588346
0.822723	8085729					0.824531	8085249			2059585	-13948783	2059585	658856
0.823223	808517					0.825031	808609			2060834	-13951219	2060834	6588675
0.823723	8084824					0.82553	8087021			2062083	-13951321	2062083	6589167
0.824222	8084784					0.82603	8088127			2063333	-13949078	2063333	6591347
0.824722	8085249					0.82653	808952			2064582	-13946516	2064582	6593496
0.825222	808609					0.827029	8091193			2065831	-13943079	2065831	6594862
0.825722	8087021					0.827529	8092931			2067081	-13940516	2067081	6595915
0.826221	8088127					0.828029	8093731			206833	-13938302	206833	6597749
0.826721	808952					0.828528	8093592			2069579	-13935015	2069579	660095
0.827221	8091193					0.829028	8093243			2070829	-13931778	2070829	6603464
0.82772	8092931					0.829528	809332			2072078	-13927804	2072078	6603754
0.82822	8093731					0.830028	8094393			2073327	-13923381	2073327	6602919
0.82872	8093592					0.830527	8095477			2074577	-13921986	2074577	6599336
0.82922	8093243					0.831027	8096066			2075826	-13922549	2075826	6593966
0.829719	809332					0.831527	8096247			2077075	-13924423	2077075	6590959
0.830219	8094393					0.832026	8095915			2078325	-13929098	2078325	6589641
0.830719	8095477					0.832526	8095263			2079574	-13934722	2079574	6587501
0.831218	8096066					0.833026	8094391			2080823	-13939898	2080823	6584987
0.831718	8096247					0.833526	8092995			2082073	-13944851	2082073	658524
0.832218	8095915					0.834025	8091894			2083322	-13950832	2083322	6587615
0.832718	8095263					0.834525	809171			2084571	-13953632	2084571	6588485
0.833217	8094391					0.835025	8092237			2085821	-13952982	2085821	6589556
0.833717	8092995					0.835524	8093602			208707	-13948363	208707	6592514
0.834217	8091894					0.836024	8094177			2088319	-13940958	2088319	6595415
0.834716	809171					0.836524	8093918			2089569	-13935966	2089569	6594669
0.835216	8092237					0.837024	8094085			2090818	-13932672	2090818	6594118
0.835716	8093602					0.837523	8094807			2092067	-13930766	2092067	6596111
0.836216	8094177					0.838023	80961			2093317	-13931539	2093317	6596797
0.836715	8093918					0.838523	8097527			2094566	-13933419	2094566	6594589
0.837215	8094085					0.839023	8097867			2095815	-13931546	2095815	6594424
0.837715	8094807					0.839522	8098022			2097064	-13929094	2097064	6595262
0.838214	80961					0.840022	8098629			2098314	-13926421	2098314	6595363
0.838714	8097527					0.840522	8099649			2099563	-13924844	2099563	6598703
0.839214	8097867					0.841021	8100079			2100813	-13926743	2100813	6604853
0.839714	8098022					0.841521	810016			2102062	-13928032	2102062	6607536
0.840213	8098629					0.842021	8100241			2103311	-13928499	2103311	6605809
0.840713	8099649					0.842521	8100322			2104561	-13930882	2104561	6603045
0.841213	8101168					0.84302	8100403			210581	-1392938	210581	6600292
0.841712	8101826					0.84352	8100483			2107059	-13927209	2107059	6597887
0.842212	8101912					0.84402	8100105			2108309	-13931397	2108309	6595227
0.842712	8101946					0.844519	809808			2109558	-13933731	2109558	6597392
0.843212	8101773					0.845019	809642			2110807	-13933259	2110807	6603065
0.843711	8101086					0.845519	8095593			2112056	-13934752	2112056	6605534
0.844211	8100105					0.846019	8095476			2113306	-13933694	2113306	6603436
0.844711	809808					0.846518	8096172			2114555	-13928526	2114555	6601213
0.84521	809642					0.847018	8096385			2115804	-13925241	2115804	6599957
0.84571	8095593					0.847518	8096334			2117054	-13923009	2117054	6596575
0.84621	8095476					0.848017	809516			2118303	-13921188	2118303	6595369
0.84671	8096172					0.848517	8093298			2119553	-13919169	2119553	6599459
0.847209	8096385					0.849017	809136			2120802	-1391641	2120802	6606987
0.847709	8096334					0.849517	8089484			2122051	-13913344	2122051	6611266
0.848209	809516					0.850016	8088831			2123301	-13911376	2123301	6612676
0.848708	8093298					0.850516	8089237			212455	-13911284	212455	6613776
0.849208	809136					0.851016	809033			2125799	-13913199	2125799	6615226
0.849708	8089484					0.851515	8091365			2127048	-13913505	2127048	6615869
0.850208	8088831					0.852015	8092091			2128298	-1391162	2128298	6616077
0.850707	8089237					0.852515	8091544			2129547	-13910529	2129547	6618834
0.851207	809033					0.853015	8090729			2130796	-13909749	2130796	6622668
0.851707	8091365					0.853514	8091095			2132046	-13907846	2132046	6624619
0.852206	8092091					0.854014	8092324			2133295	-13906237	2133295	6624969
0.852706	8091544					0.854514	8094366			2134544	-13907958	2134544	6623998
0.853206	8090729					0.855013	8097034			2135794	-13911654	2135794	661995
0.853706	8091095					0.855513	8099324			2137043	-13911212	2137043	6611474
0.854205	8092324					0.856013	8099178			2138293	-13909227	2138293	6607493
0.854705	8094366					0.856513	8098181			2139542	-139099	2139542	6606626
0.855205	8097034					0.857012	8096519			2140791	-13911144	2140791	6608282
0.855704	8099324					0.857512	8095646			214204	-13909845	214204	6610287
0.856204	8099178					0.858012	8095686			214329	-13909554	214329	6613934
0.856704	8098181					0.858511	8096186			2144539	-1390786	2144539	6614716
0.857204	8096519					0.859011	8096792			2145788	-13905119	2145788	6614859
0.857703	8095646					0.859511	8098041			2147038	-13904336	2147038	6612558
0.858203	8095686					0.860011	8098787			2148287	-13904034	2148287	6614079
0.858703	8096186					0.86051	809801			2149536	-13904474	2149536	6618301
0.859203	8096792					0.86101	8096799			2150786	-13906787	2150786	6618801
0.859702	8098041					0.86151	8093993			2152035	-13909505	2152035	6615868
0.860202	8098787					0.862009	8093152			2153284	-13910743	2153284	6613573
0.860702	809801					0.862509	8093495			2154534	-13912463	2154534	6611035
0.861201	8096799					0.863009	8093828			2155783	-13914948	2155783	6605587
0.861701	8093993					0.863509	80939			2157032	-13916382	2157032	6602742
0.862201	8093152					0.864008	8092591			2158282	-13915852	2158282	6603605
0.862701	8093495					0.864508	8091549			2159531	-13914789	2159531	6606172
0.8632	8093828					0.865008	8092341			216078	-13912599	216078	6607302
0.8637	80939					0.865507	809323			216203	-13911504	216203	6607923
0.8642	8092591					0.866007	8093579			2163279	-13913441	2163279	6608179
0.864699	8091549					0.866507	8093868			2164528	-13913609	2164528	6608286
0.865199	8092341					0.867007	809427			2165778	-13912431	2165778	6609403
0.865699	809323					0.867506	8095981			2167027	-13913002	2167027	6609922
0.866199	8093579					0.868006	8098172			2168276	-1391214	2168276	6611353
0.866698	8093868					0.868506	8099384			2169526	-13909739	2169526	6614309
0.867198	809427					0.869005	8099847			2170775	-13910132	2170775	6615757
0.867698	8095981					0.869505	8100329			2172024	-1391172	2172024	6615935
0.868197	8098172					0.870005	8100869			2173274	-13912189	2173274	6616699
0.868697	8099384					0.870505	8101428			2174523	-13911335	2174523	6615811
0.869197	8099847					0.871004	8100951			2175772	-13908125	2175772	6614441
0.869697	8100329					0.871504	8099011			2177022	-13906058	2177022	6614708
0.870196	8100869					0.872004	809622			2178271	-13903444	2178271	6614919
0.870696	8101428					0.872503	8091942			217952	-13897283	217952	6618977
0.871196	8100951					0.873003	8087769			218077	-13895005	218077	662516
0.871695	8099011					0.873503	8084091			2182019	-13897452	2182019	6627125
0.872195	809622					0.874003	8081783			2183268	-13897238	2183268	6628821
0.872695	8091942					0.874502	8081063			2184518	-13897565	2184518	6630329
0.873195	8087769					0.875002	8081693			2185767	-13900157	2185767	6627622
0.873694	8084091					0.875502	8082234			2187016	-13900939	2187016	6625121
0.874194	8081783					0.876001	8082514			2188266	-13898501	2188266	6630621
0.874694	8081063					0.876501	808257			2189515	-13899946	2189515	6634389
0.875193	8081693					0.877001	8082474			2190764	-13901599	2190764	6635538
0.875693	8082234					0.877501	8082343			2192014	-13903272	2192014	6638866
0.876193	8082514					0.878	8082716			2193263	-13906146	2193263	6637422
0.876693	808257					0.8785	8084444			2194512	-13906388	2194512	6628646
0.877192	8082474					0.879	8086794			2195762	-13903681	2195762	662113
0.877692	8082343					0.879499	8089355			2197011	-13900053	2197011	661632
0.878192	8082716					0.879999	8091028			219826	-13895522	219826	661584
0.878691	8084444					0.880499	8091028			219951	-13892972	219951	6619532
0.879191	8086794					0.880999	8090878			2200759	-13892375	2200759	6621356
0.879691	8089355					0.881498	8090436			2202008	-13889527	2202008	6625298
0.880191	8091028					0.881998	8090034			2203258	-13887653	2203258	6626776
0.88069	8091028					0.882498	8089814			2204507	-13885523	2204507	6621849
0.88119	8090878					0.882998	809077			2205756	-13879905	2205756	6616505
0.88169	8090436					0.883497	8093337			2207006	-13873449	2207006	661697
0.882189	8090034					0.883997	8096056			2208255	-13873309	2208255	661916
0.882689	8089814					0.884497	8098516			2209504	-13878848	2209504	6620034
0.883189	809077					0.884996	8099339			2210753	-13882095	2210753	6623747
0.883689	8093337					0.885496	809851			2212003	-13886477	2212003	6628551
0.884188	8096056					0.885996	809741			2213252	-13892633	2213252	6630265
0.884688	8098516					0.886496	8095944			2214501	-13893617	2214501	6630418
0.885188	8099339					0.886995	8093914			2215751	-13889083	2215751	6634943
0.885687	809851					0.887495	8091915			2217	-13887322	2217	6639894
0.886187	809741					0.887995	8090201			221825	-13885188	221825	6639318
0.886687	8095944					0.888494	8088899			2219499	-13882268	2219499	6635804
0.887187	8093914					0.888994	808735			2220748	-13882028	2220748	6634121
0.887686	8091915					0.889494	8084406			2221997	-13883409	2221997	6630552
0.888186	8090201					0.889993	8080752			2223247	-13884387	2223247	6625713
0.888686	8088899					0.890493	8077291			2224496	-13884415	2224496	6624805
0.889185	808735					0.890993	8075345			2225745	-13883892	2225745	6628496
0.889685	8084406					0.891493	8075029			2226995	-13884106	2226995	6630298
0.890185	8080752					0.891992	8075012			2228244	-13885169	2228244	6630143
0.890685	8077291					0.892492	807477			2229493	-13886403	2229493	6628188
0.891184	8075345					0.892992	8075099			2230743	-1388646	2230743	6626097
0.891684	8075029					0.893492	8075899			2231992	-13886438	2231992	6625241
0.892184	8075012					0.893991	8076878			2233241	-13885319	2233241	6625424
0.892683	807477					0.894491	8077791			2234491	-13880568	2234491	6627388
0.893183	8075099					0.894991	8078255			223574	-13876399	223574	6631007
0.893683	8075899					0.89549	8078685			2236989	-13875259	2236989	6634394
0.894183	8076878					0.89599	8079929			2238239	-13873404	2238239	663408
0.894682	8077791					0.89649	8081422			2239488	-13871226	2239488	6631548
0.895182	8078255					0.89699	8082728			2240737	-13871462	2240737	6629037
0.895682	8078685					0.897489	8083537			2241987	-13870842	2241987	6629395
0.896181	8079929					0.897989	8083739			2243236	-13868026	2243236	6633526
0.896681	8081422					0.898489	8084097			2244485	-13867708	2244485	6634239
0.897181	8082728					0.898988	8084627			2245735	-13870574	2245735	6634351
0.897681	8083537					0.899488	8084563			2246984	-13871375	2246984	6632515
0.89818	8083739					0.899988	8084021			2248233	-13871331	2248233	6630069
0.89868	8084097					0.900488	8083241			2249483	-13872791	2249483	66254
0.89918	8084627					0.900987	8082494			2250732	-138725	2250732	6625771
0.899679	8084563					0.901487	8082196			2251981	-13868327	2251981	662846
0.900179	8084021					0.901987	8081355			2253231	-1386567	2253231	6631405
0.900679	8083241					0.902486	8079921			225448	-13866853	225448	6631984
0.901179	8082494					0.902986	807864			2255729	-13867879	2255729	6631289
0.901678	8082196					0.903486	8077726			2256979	-13867735	2256979	6630187
0.902178	8081355					0.903986	807777			2258228	-13868473	2258228	663042
0.902678	8079921					0.904485	8078112			2259477	-13867157	2259477	6632656
0.903177	807864					0.904985	8078488			2260727	-13862369	2260727	6636505
0.903677	8077726					0.905485	8079163			2261976	-13862391	2261976	6639437
0.904177	807777					0.905984	8080425			2263225	-13866803	2263225	6638495
0.904677	8078112					0.906484	80817			2264475	-13868089	2264475	6638079
0.905176	8078488					0.906984	8082717			2265724	-13868306	2265724	6638583
0.905676	8079163					0.907484	8083399			2266973	-13870142	2266973	6639155
0.906176	8080425					0.907983	808381			2268223	-13868664	2268223	6636763
0.906676	80817					0.908483	808408			2269472	-1386447	2269472	6636428
0.907175	8082717					0.908983	8084156			2270721	-13861825	2270721	6636474
0.907675	8083399					0.909482	8083957			2271971	-1386076	2271971	6633995
0.908175	808381					0.909982	8083132			227322	-13862913	227322	6632532
0.908674	808408					0.910482	8082294			2274469	-13863417	2274469	663797
0.909174	8084156					0.910982	8080525			2275719	-13861562	2275719	6644304
0.909674	8083957					0.911481	8078567			2276968	-13859912	2276968	6646027
0.910173	8083132					0.911981	8076586			2278217	-13860433	2278217	664439
0.910673	8082294					0.912481	8075376			2279467	-13859239	2279467	6642044
0.911173	8080525					0.91298	8076922			2280716	-13855485	2280716	6638406
0.911673	8078567					0.91348	8078734			2281965	-13853148	2281965	6637203
0.912172	8076586					0.91398	8080547			2283215	-13852767	2283215	6641021
0.912672	8075376					0.91448	8080475			2284464	-13852228	2284464	6647552
0.913172	8076922					0.914979	8078968			2285713	-13850233	2285713	6649591
0.913671	8078734					0.915479	8077945			2286963	-13850851	2286963	6646065
0.914171	8080547					0.915979	8077056			2288212	-13853698	2288212	6638207
0.914671	8080475					0.916478	8077738			2289461	-13855974	2289461	6629868
0.915171	8078968					0.916978	8079092			229071	-13856804	229071	6625003
0.91567	8077945					0.917478	8081115			229196	-13857868	229196	6623216
0.91617	8077056					0.917978	8083171			2293209	-13858989	2293209	6623746
0.91667	8077738					0.918477	8085063			2294459	-13858328	2294459	662404
0.91717	8079092					0.918977	808464			2295708	-13853702	2295708	6626073
0.917669	8081115					0.919477	8083302			2296957	-13848285	2296957	6625341
0.918169	8083171					0.919976	8082015			2298207	-13842407	2298207	6623538
0.918669	8085063					0.920476	8081403			2299456	-13837435	2299456	6623988
0.919168	808464					0.920976	8083574			2300705	-13834828	2300705	6627508
0.919668	8083302					0.921476	808566			2301955	-13837021	2301955	662919
0.920168	8082015					0.921975	8087076			2303204	-13840989	2303204	6628185
0.920668	8081403					0.922475	8087609			2304453	-13846323	2304453	662636
0.921167	8083574					0.922975	808708			2305702	-13850633	2305702	662208
0.921667	808566					0.923474	808629			2306952	-1385136	2306952	6620973
0.922167	8087076					0.923974	8084919			2308201	-13848994	2308201	6622688
0.922666	8087609					0.924474	8083447			230945	-13846429	230945	6626317
0.923166	808708					0.924974	808207			23107	-13845095	23107	6629563
0.923666	808629					0.925473	8081374			2311949	-13841979	2311949	6634698
0.924166	8084919					0.925973	8081103			2313199	-13841984	2313199	6638392
0.924665	8083447					0.926473	8080765			2314448	-13846159	2314448	6639075
0.925165	808207					0.926972	8080759			2315697	-13849048	2315697	6638767
0.925665	8081374					0.927472	8081895			2316947	-13850062	2316947	6641263
0.926164	8081103					0.927972	8083458			2318196	-13851838	2318196	6646144
0.926664	8080765					0.928472	8085348			2319445	-13849328	2319445	6646742
0.927164	8080759					0.928971	8086996			2320694	-13846074	2320694	664466
0.927664	8081895					0.929471	8088332			2321944	-1384581	2321944	6644412
0.928163	8083458					0.929971	8090163			2323193	-13846148	2323193	6645182
0.928663	8085348					0.93047	8091951			2324442	-13846019	2324442	6643191
0.929163	8086996					0.93097	8092904			2325692	-13848289	2325692	6639713
0.929662	8088332					0.93147	8092781			2326941	-13851095	2326941	6637489
0.930162	8090163					0.93197	8091832			232819	-13850834	232819	6633311
0.930662	8091951					0.932469	8091086			232944	-13849708	232944	6628523
0.931162	8092904					0.932969	8090618			2330689	-13849195	2330689	6624301
0.931661	8092781					0.933469	8089553			2331938	-13845716	2331938	6625371
0.932161	8091832					0.933968	8087941			2333188	-13838408	2333188	6629537
0.932661	8091086					0.934468	8086854			2334437	-13831326	2334437	6631736
0.93316	8090618					0.934968	8086676			2335686	-13824697	2335686	6633013
0.93366	8089553					0.935468	8086916			2336936	-13821552	2336936	6635398
0.93416	8087941					0.935967	8087088			2338185	-13824862	2338185	6634666
0.93466	8086854					0.936467	808654			2339434	-13830764	2339434	6633391
0.935159	8086676					0.936967	8086185			2340684	-13836368	2340684	6634821
0.935659	8086916					0.937467	8086821			2341933	-13840014	2341933	6634792
0.936159	8087088					0.937966	8087659			2343182	-13839822	2343182	663645
0.936658	808654					0.938466	8088642			2344432	-13836454	2344432	6641783
0.937158	8086185					0.938966	8089298			2345681	-13833738	2345681	6644571
0.937658	8086821					0.939465	8089581			234693	-13833171	234693	6644171
0.938158	8087659					0.939965	8089438			234818	-13832216	234818	664178
0.938657	8088642					0.940465	8088483			2349429	-13828754	2349429	6642804
0.939157	8089298					0.940965	8086843			2350678	-13826157	2350678	6639483
0.939657	8089581					0.941464	8085299			2351928	-13825065	2351928	6638007
0.940156	8089438					0.941964	8084459			2353177	-1382373	2353177	6640596
0.940656	8088483					0.942464	8084644			2354426	-13823527	2354426	664633
0.941156	8086843					0.942963	8085553			2355676	-13826407	2355676	664607
0.941656	8085299					0.943463	8086314			2356925	-13827892	2356925	6645159
0.942155	8084459					0.943963	8086783			2358174	-13828336	2358174	6646045
0.942655	8084644					0.944463	8086981			2359424	-13824242	2359424	6646123
0.943155	8085553					0.944962	8087004			2360673	-13820665	2360673	6641217
0.943654	8086314					0.945462	8086772			2361922	-13823853	2361922	6639921
0.944154	8086783					0.945962	8086662			2363172	-1382768	2363172	664066
0.944654	8086981					0.946461	8086996			2364421	-13828606	2364421	6639421
0.945154	8087004					0.946961	8087537			236567	-13826381	236567	6638022
0.945653	8086772					0.947461	8088211			236692	-13824748	236692	664105
0.946153	8086662					0.94796	8088139			2368169	-13821261	2368169	6640544
0.946653	8086996					0.94846	8087475			2369418	-13823567	2369418	6640918
0.947152	8087537					0.94896	8086185			2370667	-13824089	2370667	6645396
0.947652	8088211					0.94946	8084334			2371917	-1382629	2371917	6652937
0.948152	8088139					0.949959	80826			2373166	-138261	2373166	6655589
0.948652	8087475					0.950459	8080978			2374416	-13825234	2374416	6656157
0.949151	8086185					0.950959	8079747			2375665	-13819836	2375665	6653282
0.949651	8084334					0.951459	8078937			2376914	-1381741	2376914	6647816
0.950151	80826					0.951958	8078352			2378164	-13818085	2378164	6641196
0.95065	8080978					0.952458	807798			2379413	-13820258	2379413	6640087
0.95115	8079747					0.952958	8078037			2380662	-1381969	2380662	6638841
0.95165	8078937					0.953457	8078112			2381912	-13818881	2381912	6636769
0.95215	8078352					0.953957	8078092			2383161	-13819137	2383161	6633204
0.952649	807798					0.954457	8077655			238441	-13820221	238441	6629501
0.953149	8078037					0.954957	8077042			2385659	-13822078	2385659	6627818
0.953649	8078112					0.955456	8077161			2386909	-13822172	2386909	6630423
0.954148	8078092					0.955956	8077609			2388158	-13820526	2388158	6634559
0.954648	8077655					0.956456	8079458			2389407	-13819274	2389407	6639953
0.955148	8077042					0.956955	808166			2390657	-13818727	2390657	6644979
0.955648	8077161					0.957455	8083555			2391906	-13816566	2391906	6646894
0.956147	8077609					0.957955	80853			2393156	-1381346	2393156	6644338
0.956647	8079458					0.958455	8086819			2394405	-13812935	2394405	6639505
0.957147	808166					0.958954	8087813			2395654	-13812016	2395654	6633524
0.957646	8083555					0.959454	808851			2396904	-13809934	2396904	6627246
0.958146	80853					0.959954	8089327			2398153	-13810331	2398153	6624187
0.958646	8086819					0.960453	8090358			2399402	-13813839	2399402	6626259
0.959146	8087813					0.960953	8091729			2400651	-13816304	2400651	6631887
0.959645	808851					0.961453	8093521			2401901	-13817705	2401901	6637897
0.960145	8089327					0.961953	8095412			240315	-13819583	240315	6638442
0.960645	8090358					0.962452	8097321			2404399	-13820038	2404399	6639748
0.961145	8091729					0.962952	8098414			2405649	-1381849	2405649	6639812
0.961644	8093521					0.963452	8098522			2406898	-13815789	2406898	6642186
0.962144	8095412					0.963951	8098423			2408147	-13811755	2408147	6639706
0.962644	8097321					0.964451	8097647			2409397	-13809403	2409397	6641745
0.963143	8098414					0.964951	8097118			2410646	-13807989	2410646	6643487
0.963643	8098522					0.965451	8096684			2411896	-13808463	2411896	6639719
0.964143	8098423					0.96595	8096185			2413145	-13807414	2413145	6632811
0.964643	8097647					0.96645	8095559			2414394	-13810364	2414394	6633101
0.965142	8097118					0.96695	8094452			2415643	-13813839	2415643	6635106
0.965642	8096684					0.967449	8093292			2416893	-13811187	2416893	6636845
0.966142	8096185					0.967949	8089245			2418142	-13806156	2418142	663992
0.966641	8095559					0.968449	8084712			2419391	-13803596	2419391	6634671
0.967141	8094452					0.968949	8080328			2420641	-13802811	2420641	6629936
0.967641	8093292					0.969448	8077131			242189	-13801036	242189	6625589
0.96814	8089245					0.969948	8078015			2423139	-13805118	2423139	6618523
0.96864	8084712					0.970448	8079464			2424389	-1381246	2424389	6617481
0.96914	8080328					0.970947	8081075			2425638	-13817681	2425638	662553
0.96964	8077131					0.971447	8081211			2426887	-13817357	2426887	6627353
0.970139	8078015					0.971947	8080264			2428137	-13815353	2428137	6628371
0.970639	8079464					0.972447	8079426			2429386	-1381176	2429386	6632063
0.971139	8081075					0.972946	8078683			2430635	-13806526	2430635	663284
0.971639	8081211					0.973446	8078924			2431885	-13803823	2431885	6630672
0.972138	8080264					0.973946	8080601			2433134	-1380445	2433134	6630289
0.972638	8079426					0.974445	8084229			2434383	-13804982	2434383	662694
0.973138	8078683					0.974945	8087671			2435633	-13803512	2435633	6621305
0.973637	8078924					0.975445	8090175			2436882	-13802715	2436882	6617237
0.974137	8080601					0.975945	8089264			2438131	-13803316	2438131	6619621
0.974637	8084229					0.976444	8087024			2439381	-13803485	2439381	6624082
0.975137	8087671					0.976944	8085137			244063	-13802575	244063	6628651
0.975636	8090175					0.977444	8083982			2441879	-13802289	2441879	6631418
0.976136	8089264					0.977943	808494			2443129	-13801403	2443129	663134
0.976636	8087024					0.978443	808557			2444378	-13800441	2444378	6628074
0.977135	8085137					0.978943	8084535			2445627	-13799075	2445627	6625453
0.977635	8083982					0.979443	8082768			2446877	-13799333	2446877	6624307
0.978135	808494					0.979942	8080566			2448126	-13799811	2448126	6625165
0.978635	808557					0.980442	807911			2449375	-1380032	2449375	6625391
0.979134	8084535					0.980942	8079448			2450625	-13799414	2450625	6624795
0.979634	8082768					0.981441	8080184			2451874	-13797893	2451874	6624665
0.980134	8080566					0.981941	8080938			2453123	-13795074	2453123	662567
0.980633	807911					0.982441	8081223			2454373	-13792707	2454373	6625797
0.981133	8079448					0.982941	8080997			2455622	-13791707	2455622	6629982
0.981633	8080184					0.98344	8080376			2456871	-13790835	2456871	6635828
0.982133	8080938					0.98394	8079831			2458121	-13789637	2458121	6638596
0.982632	8081223					0.98444	8079763			245937	-13790514	245937	6638721
0.983132	8080997					0.984939	8080688			2460619	-13793531	2460619	6639038
0.983632	8080376					0.985439	8082529			2461869	-137953	2461869	6634537
0.984131	8079831					0.985939	8083668			2463118	-13796139	2463118	6629373
0.984631	8079763					0.986439	8083204			2464367	-13796696	2464367	6624655
0.985131	8080688					0.986938	8081345			2465616	-13795841	2465616	6619106
0.985631	8082529					0.987438	8079168			2466866	-13791582	2466866	6619994
0.98613	8083668					0.987938	8078096			2468115	-13786867	2468115	6622604
0.98663	8083204					0.988437	8078197			2469365	-13783678	2469365	6622543
0.98713	8081345					0.988937	8078915			2470614	-13782092	2470614	6623582
0.987629	8079168					0.989437	8079227			2471863	-13782367	2471863	6624452
0.988129	8078096					0.989937	807858			2473113	-13784613	2473113	6618122
0.988629	8078197					0.990436	8077556			2474362	-13787297	2474362	6615384
0.989129	8078915					0.990936	8076544			2475611	-13790804	2475611	6614908
0.989628	8079227					0.991436	8076863			2476861	-13791979	2476861	661523
0.990128	807858					0.991935	8079428			247811	-13792231	247811	6619265
0.990628	8077556					0.992435	8083084			2479359	-13793718	2479359	6625948
0.991127	8076544					0.992935	8086926			2480608	-13791998	2480608	6628906
0.991627	8076863					0.993435	809028			2481858	-13787411	2481858	6630481
0.992127	8079428					0.993934	8092402			2483107	-13785783	2483107	6632161
0.992627	8083084					0.994434	8093184			2484356	-13785126	2484356	6631846
0.993126	8086926					0.994934	809332			2485606	-13782737	2485606	6629367
0.993626	809028					0.995434	8092694			2486855	-1378147	2486855	6631568
0.994126	8092402					0.995933	8092589			2488104	-13783696	2488104	663534
0.994625	8093184					0.996433	8093149			2489354	-13784447	2489354	6635251
0.995125	809332					0.996933	8094118			2490603	-13784229	2490603	6634583
0.995625	8092694					0.997432	8094526			2491853	-13786013	2491853	6635886
[truncated: 45,383 more rows]

## Sheet: FigS1a_SECII
Chrom.1		Chrom.1		Chrom.1		Chrom.1		Chrom.1		Chrom.1		Chrom.1
UV 1_280		Injection		Run Log		UV 1_280_CUT_TEMP@100,BASEM		Fraction		UV 3_260		UV 2_320
ml	mAU	ml	Injection	ml	Logbook	ml	mAU	ml	Fraction	ml	mAU	ml	mAU
-0.00182	0.765891	0.000179		-0.00182	Method Settings	0	9299172	8499478	5.A.1	-0.00182	0	-0.00182	0
-0.00132	9587478			-0.001715	Sample Application	0.0005	9299233	8749498	5.A.2	-0.00057	1584121	-0.00057	-5896719
-0.00082	9579677			0.998968	Elution	0.000999	9299294	8999385	5.A.3	0.000679	5916897	0.000679	-12292179
-0.000321	9571761					0.001499	9299355	9249505	5.A.4	0.001928	754768	0.001928	-13110907
0.000179	9590735					0.001999	9299416	9499457	5.A.5	0.003177	853056	0.003177	-13020875
0.000679	9624237					0.002498	9299477	9749586	5.A.6	0.004427	8676164	0.004427	-12904243
0.001179	9651747					0.002998	9299537	9999466	5.A.7	0.005676	8792861	0.005676	-12784507
0.001678	9687502					0.003498	9299598	10249539	5.A.8	0.006925	8868731	0.006925	-12705375
0.002178	9732941					0.003998	9299659	10499547	5.A.9	0.008175	8890632	0.008175	-12675861
0.002678	9785372					0.004497	9299719	1074941	5.A.10	0.009424	8870549	0.009424	-12692482
0.003177	9839024					0.004997	929978	1099955	5.A.11	0.010673	8844381	0.010673	-12717788
0.003677	9891991					0.005497	9299843	11249499	5.A.12	0.011923	8828305	0.011923	-12730861
0.004177	9938747					0.005996	9299905	1149963	5.B.1	0.013172	883645	0.013172	-12723202
0.004676	9981296					0.006496	9299968	11749509	5.B.2	0.014421	8875097	0.014421	-1269157
0.005176	10021185					0.006996	9300031	11999711	5.B.3	0.01567	8937868	0.01567	-1264069
0.005676	10055114					0.007495	9300093	12249589	5.B.4	0.01692	9003957	0.01692	-12586575
0.006175	1006547					0.007995	9300156	12499717	5.B.5	0.018169	9055395	0.018169	-12546102
0.006675	10071001					0.008495	9300219	12749663	5.B.6	0.019418	908907	0.019418	-12531121
0.007175	10075021					0.008994	9300282	12999547	5.B.7	0.020668	9086122	0.020668	-12541487
0.007675	1007463					0.009494	9300344	13249671	5.B.8	0.021917	904531	0.021917	-12578046
0.008174	10063391					0.009994	9300406	13499549	5.B.9	0.023166	8996556	0.023166	-12632857
0.008674	10051062					0.010494	9300468	13749749	5.B.10	0.024415	8952381	0.024415	-12692485
0.009174	1004221					0.010993	930053	13999632	5.B.11	0.025665	8903892	0.025665	-12748035
0.009673	10034503					0.011493	9300592	14249754	5.B.12	0.026914	8851507	0.026914	-12815072
0.010173	10027328					0.011993	9300654	14499707	5.C.1	0.028163	8816239	0.028163	-12887136
0.010673	10021399					0.012492	9300716	14749596	5.C.2	0.029413	8772068	0.029413	-12954287
0.011172	10019114					0.012992	9300779	14999709	5.C.3	0.030662	8719968	0.030662	-13020582
0.011672	10023819					0.013492	9300841	15249667	5.C.4	0.031911	8668376	0.031911	-13086271
0.012172	10030466					0.013991	9300903	1549979	5.C.5	0.03316	8606558	0.03316	-13149374
0.012671	10043767					0.014491	9300965	15749671	5.C.6	0.03441	8540991	0.03441	-13215853
0.013171	1006295					0.014991	9301027	15999748	5.C.7	0.035659	8480108	0.035659	-13278566
0.013671	10084495					0.01549	9301091	16249756	5.C.8	0.036908	8423587	0.036908	-13332501
0.014171	10106144					0.01599	9301155	1649988	5.C.9	0.038158	8365946	0.038158	-13384498
0.01467	10132159					0.01649	9301219	16749756	5.C.10	0.039407	8315572	0.039407	-13431931
0.01517	10157104					0.01699	9301283	16999712	5.C.11	0.040656	8265777	0.040656	-13471287
0.01567	10179486					0.017489	9301347	17249832	5.C.12	0.041905	8216899	0.041905	-13508487
0.016169	10201527					0.017989	9301411	17499716	5.D.1	0.043155	8172896	0.043155	-1353931
0.016669	10221655					0.018489	9301475	17749914	5.D.2	0.044404	8137774	0.044404	-13555961
0.017169	10238042					0.018988	9301538	17999809	5.D.3	0.045653	8113274	0.045653	-13563683
0.017668	10253044					0.019488	9301602	1824992	5.D.4	0.046903	8096654	0.046903	-13571281
0.018168	10264607					0.019988	9301666	1849987	5.D.5	0.048152	8084946	0.048152	-13574004
0.018668	10272294					0.020487	9301722	18749762	5.D.6	0.049401	8080223	0.049401	-13573222
0.019167	1026906					0.020987	9301776	1899988	5.D.7	0.05065	8076769	0.05065	-13570999
0.019667	10265119					0.021487	9301831	19249964	5.D.8	0.0519	8069667	0.0519	-13568672
0.020167	10252927					0.021986	9301886	19499968	5.D.9	0.053149	8066218	0.053149	-13560065
0.020666	10237702					0.022486	9301941	19749844	5.D.10	0.054398	8066905	0.054398	-13548515
0.021166	10219604					0.022986	9301996	19999958	5.D.11	0.055648	8069626	0.055648	-13536335
0.021666	10200952					0.023486	9302051	20249926	5.D.12	0.056897	8082363	0.056897	-13527249
0.022166	10179826					0.023985	9302106	20500042	5.E.1	0.058146	8098251	0.058146	-13521216
0.022665	101601					0.024485	930216	20749918	5.E.2	0.059395	8114518	0.059395	-135118
0.023165	10141011					0.024985	9302216	21000132	5.E.3	0.060645	8134885	0.060645	-13501319
0.023665	10120466					0.025484	9302288	21250002	5.E.4	0.061894	8164468	0.061894	-13487164
0.024164	10098531					0.025984	9302361	21500128	5.E.5	0.063143	8206331	0.063143	-1346467
0.024664	10082165					0.026484	9302434	21750093	5.E.6	0.064393	828182	0.064393	-13430495
0.025164	10066153					0.026983	9302506	21999952	5.E.7	0.065642	8397552	0.065642	-13383508
0.025663	10048039					0.027483	9302579	22250082	5.E.8	0.066891	8549175	0.066891	-13315313
0.026163	10028233					0.027983	9302651	22320927	Waste(Frac)	0.06814	876113	0.06814	-13227795
0.026663	10010542					0.028482	9302724			0.06939	9065119	0.06939	-13107547
0.027162	999593					0.028982	9302797			0.070639	9442967	0.070639	-1293643
0.027662	9978572					0.029482	930287			0.071888	9941553	0.071888	-12730518
0.028162	9956943					0.029982	9302942			0.073138	10586758	0.073138	-12476941
0.028662	9937082					0.030481	9302994			0.074387	11297051	0.074387	-12165668
0.029161	9916931					0.030981	9303045			0.075636	12032583	0.075636	-11848255
0.029661	9892219					0.031481	9303098			0.076885	1276835	0.076885	-11551225
0.030161	9865868					0.03198	9303149			0.078135	13458661	0.078135	-11239673
0.03066	9843591					0.03248	9303201			0.079384	14084638	0.079384	-10944039
0.03116	9819955					0.03298	9303252			0.080633	14629416	0.080633	-10710951
0.03166	9793614					0.033479	9303304			0.081883	15055327	0.081883	-10512789
0.032159	9768415					0.033979	9303356			0.083132	15348413	0.083132	-10359554
0.032659	9745463					0.034479	9303408			0.084381	15570637	0.084381	-10258918
0.033159	9719762					0.034978	9303459			0.08563	15704556	0.08563	-10190485
0.033658	9692352					0.035478	9303528			0.08688	15774881	0.08688	-10157354
0.034158	9668949					0.035978	9303596			0.088129	15774344	0.088129	-10152224
0.034658	9647288					0.036478	9303665			0.089378	15703437	0.089378	-10171936
0.035158	9624268					0.036977	9303734			0.090628	15574668	0.090628	-10232134
0.035657	9603747					0.037477	9303802			0.091877	15378881	0.091877	-10313519
0.036157	9588493					0.037977	9303872			0.093126	15143833	0.093126	-10418693
0.036657	9571012					0.038476	9303941			0.094375	14898744	0.094375	-10541599
0.037156	9548929					0.038976	9304009			0.095625	14627186	0.095625	-10672303
0.037656	9527844					0.039476	9304078			0.096874	14335042	0.096874	-10796838
0.038156	9509245					0.039975	9304147			0.098123	14061223	0.098123	-10925725
0.038655	948845					0.040475	9304204			0.099373	13769621	0.099373	-11041105
0.039155	9466056					0.040975	9304262			0.100622	13482402	0.100622	-11154653
0.039655	9446852					0.041474	9304319			0.101871	13221952	0.101871	-1127598
0.040154	9429462					0.041974	9304377			0.10312	12976051	0.10312	-11388597
0.040654	9412058					0.042474	9304434			0.10437	12745272	0.10437	-11480276
0.041154	9395669					0.042974	9304492			0.105619	12557289	0.105619	-11526071
0.041654	9380737					0.043473	9304549			0.106868	12372986	0.106868	-11581744
0.042153	9364866					0.043973	9304606			0.108118	12163936	0.108118	-11668197
0.042653	9347859					0.044473	9304665			0.109367	11974393	0.109367	-11756161
0.043153	9334954					0.044972	9304722			0.110616	11790854	0.110616	-11849195
0.043652	9325995					0.045472	9304486			0.111865	11596181	0.111865	-11981757
0.044152	9317543					0.045972	9302052			0.113115	11421452	0.113115	-12092721
0.044652	931101					0.046471	9299672			0.114364	11282066	0.114364	-12153555
0.045151	9307069					0.046971	9297217			0.115613	11137198	0.115613	-12204685
0.045651	9304486					0.047471	9295289			0.116863	11001987	0.116863	-12258448
0.046151	9302052					0.04797	9294509			0.118112	10881716	0.118112	-12308128
0.04665	9299672					0.04847	929603			0.119361	10763372	0.119361	-12354303
0.04715	9297217					0.04897	9299172			0.12061	1065965	0.12061	-12400313
0.04765	9295289					0.04947	9301499			0.12186	10577485	0.12186	-1244131
0.04815	9294509					0.049969	9302802			0.123109	10497101	0.123109	-12473177
0.048649	929603					0.050469	9303515			0.124358	10428452	0.124358	-12504943
0.049149	9299172					0.050969	9304044			0.125608	1036567	0.125608	-12530699
0.049649	9301499					0.051468	9304799			0.126857	10292414	0.126857	-12555092
0.050148	9302802					0.051968	9305548			0.128106	1022008	0.128106	-12583563
0.050648	9303515					0.052468	930563			0.129355	10157325	0.129355	-12611052
0.051148	9304044					0.052967	9305691			0.130605	10097322	0.130605	-12632113
0.051647	9304799					0.053467	9305753			0.131854	10033978	0.131854	-12657129
0.052147	9305548					0.053967	9305815			0.133103	9982835	0.133103	-1268663
0.052647	9306136					0.054466	9305877			0.134353	9929617	0.134353	-1271128
0.053146	9307414					0.054966	9305939			0.135602	9878629	0.135602	-12731914
0.053646	9309449					0.055466	9306003			0.136851	9830983	0.136851	-12752028
0.054146	9310822					0.055966	9306067			0.1381	9782406	0.1381	-12770127
0.054646	9311577					0.056465	930613			0.13935	9731671	0.13935	-12786162
0.055145	931274					0.056965	9306194			0.140599	9690363	0.140599	-1280231
0.055645	9314649					0.057465	9306258			0.141848	9651841	0.141848	-12820658
0.056145	9317341					0.057964	9306322			0.143098	9609779	0.143098	-12840266
0.056644	9321103					0.058464	9306386			0.144347	9570518	0.144347	-12860071
0.057144	9326658					0.058964	930645			0.145596	9534189	0.145596	-12876542
0.057644	9332929					0.059463	9306514			0.146845	949748	0.146845	-12891504
0.058143	9339013					0.059963	9306578			0.148095	9464571	0.148095	-12906466
0.058643	9346113					0.060463	9306643			0.149344	9439933	0.149344	-12918976
0.059143	9354282					0.060962	9306708			0.150593	9418344	0.150593	-12930299
0.059642	9361668					0.061462	9306774			0.151843	9398859	0.151843	-12942918
0.060142	9368668					0.061962	930684			0.153092	937928	0.153092	-12953741
0.060642	9380523					0.062462	9306906			0.154341	9356419	0.154341	-12961627
0.061142	9395123					0.062961	9306971			0.15559	9328372	0.15559	-1297073
0.061641	9409274					0.063461	9307036			0.15684	9298342	0.15684	-12981668
0.062141	9427138					0.063961	9307102			0.158089	9267696	0.158089	-12992649
0.062641	9452841					0.06446	9307167			0.159338	924157	0.159338	-13003652
0.06314	9479823					0.06496	9307233			0.160588	9218728	0.160588	-13016024
0.06364	9505668					0.06546	93073			0.161837	9198366	0.161837	-13024401
0.06414	9541186					0.065959	9307367			0.163086	9181453	0.163086	-13025554
0.064639	9585562					0.066459	9307434			0.164335	9166483	0.164335	-13028353
0.065139	9630459					0.066959	9307501			0.165585	9145866	0.165585	-1303379
0.065639	9676033					0.067458	9307568			0.166834	9124796	0.166834	-13039329
0.066138	9739459					0.067958	9307635			0.168083	9106937	0.168083	-13045748
0.066638	9808404					0.068458	9307702			0.169333	9091726	0.169333	-1305659
0.067138	9873055					0.068958	9307769			0.170582	9078713	0.170582	-13065975
0.067638	995078					0.069457	9307837			0.171831	9069291	0.171831	-13072985
0.068137	10056335					0.069957	9307903			0.17308	9057343	0.17308	-13079397
0.068637	10162569					0.070457	9307972			0.17433	9044504	0.17433	-13087312
0.069137	10262929					0.070956	930804			0.175579	9029994	0.175579	-13094123
0.069636	10395089					0.071456	9308108			0.176828	9015974	0.176828	-1309894
0.070136	10559676					0.071956	9308177			0.178078	9005338	0.178078	-13104439
0.070636	10721241					0.072455	9308245			0.179327	8995451	0.179327	-13110238
0.071135	10878171					0.072955	9308313			0.180576	8983185	0.180576	-13116211
0.071635	11087891					0.073455	9308382			0.181825	8971398	0.181825	-13123655
0.072135	1130884					0.073954	9308451			0.183075	895877	0.183075	-13132225
0.072634	11519776					0.074454	9308518			0.184324	894339	0.184324	-1314162
0.073134	11742844					0.074954	9308587			0.185573	892672	0.185573	-13151418
0.073634	12012889					0.075454	9308639			0.186823	8917474	0.186823	-13152349
0.074134	1226638					0.075953	9308691			0.188072	8910795	0.188072	-13154365
0.074633	12500892					0.076453	9308743			0.189321	8898947	0.189321	-13155775
0.075133	12757154					0.076953	9308795			0.19057	8891951	0.19057	-13152385
0.075633	13024968					0.077452	9308846			0.19182	8889452	0.19182	-13148364
0.076132	13239463					0.077952	9308898			0.193069	8885431	0.193069	-1315251
0.076632	13425026					0.078452	930895			0.194318	887853	0.194318	-13158702
0.077132	13628413					0.078951	9309002			0.195568	8877677	0.195568	-13160567
0.077631	13853854					0.079451	9309054			0.196817	887114	0.196817	-13164365
0.078131	1405598					0.079951	9309106			0.198066	8868361	0.198066	-13170102
0.078631	14234932					0.08045	9309176			0.199315	886431	0.199315	-13177514
0.07913	14421348					0.08095	9309247			0.200565	8856918	0.200565	-13179034
0.07963	14598241					0.08145	9309317			0.201814	8857793	0.201814	-13179448
0.08013	1472625					0.08195	9309387			0.203063	8863712	0.203063	-13179369
0.08063	14847946					0.082449	9309458			0.204313	8862266	0.204313	-13177954
0.081129	14982767					0.082949	9309528			0.205562	8855335	0.205562	-13175643
0.081629	15106196					0.083449	9309599			0.206811	8851834	0.206811	-13177443
0.082129	15195541					0.083948	9309669			0.20806	8841872	0.20806	-13180165
0.082628	15285503					0.084448	9309739			0.20931	8829907	0.20931	-13181054
0.083128	15369878					0.084948	930981			0.210559	8820352	0.210559	-13184598
0.083628	15432343					0.085447	9309863			0.211808	8816163	0.211808	-13187286
0.084127	15477494					0.085947	9309916			0.213058	8812823	0.213058	-13188174
0.084627	15519352					0.086447	9309969			0.214307	880811	0.214307	-13193371
0.085127	15552217					0.086946	9310022			0.215556	8803441	0.215556	-13200169
0.085626	15575366					0.087446	9310076			0.216805	880085	0.216805	-13203936
0.086126	15594074					0.087946	9310129			0.218055	8795288	0.218055	-13210311
0.086626	15605275					0.088445	9310183			0.219304	8788683	0.219304	-13212878
0.087126	15601862					0.088945	9310235			0.220553	878622	0.220553	-13213546
0.087625	15582615					0.089445	9310288			0.221803	878787	0.221803	-13216681
0.088125	15556999					0.089945	9310342			0.223052	8789511	0.223052	-13217119
0.088625	15518469					0.090444	9310413			0.224301	8794358	0.224301	-13214171
0.089124	15476912					0.090944	9310486			0.22555	8800711	0.22555	-13216331
0.089624	15432784					0.091444	9310557			0.2268	8804605	0.2268	-1321932
0.090124	15376719					0.091943	9310629			0.228049	8804182	0.228049	-13220797
0.090623	15306923					0.092443	9310701			0.229298	879959	0.229298	-13223424
0.091123	152421					0.092943	9310773			0.230548	8795554	0.230548	-13224251
0.091623	15172655					0.093442	9310844			0.231797	8792659	0.231797	-13225117
0.092122	15085498					0.093942	9310916			0.233046	8786617	0.233046	-1322835
0.092622	14991768					0.094442	9310988			0.234295	8781356	0.234295	-13227016
0.093122	14906129					0.094941	931106			0.235545	8779305	0.235545	-13227688
0.093622	14812394					0.095441	9311114			0.236794	8778466	0.236794	-13231561
0.094121	14706827					0.095941	9311168			0.238043	877657	0.238043	-1323334
0.094621	14607457					0.096441	9311222			0.239293	8779701	0.239293	-13229035
0.095121	14515445					0.09694	9311276			0.240542	8786204	0.240542	-13229332
0.09562	14414132					0.09744	9311331			0.241791	8790525	0.241791	-13232807
0.09612	14308276					0.09794	9311384			0.24304	8791097	0.24304	-13233656
0.09662	14217981					0.098439	9311439			0.24429	8788507	0.24429	-13234938
0.097119	14129213					0.098939	9311493			0.245539	8784539	0.245539	-13238313
0.097619	14026797					0.099439	9311546			0.246788	8778405	0.246788	-13238937
0.098119	13928701					0.099938	9311601			0.248038	87774	0.248038	-13233376
0.098618	13851248					0.100438	9311673			0.249287	8781411	0.249287	-13229357
0.099118	13767547					0.100938	9311747			0.250536	8788244	0.250536	-13226946
0.099618	13674007					0.101437	9311819			0.251785	8791285	0.251785	-13224571
0.100118	13588749					0.101937	9311893			0.253035	8796658	0.253035	-13224801
0.100617	13514324					0.102437	9311965			0.254284	8798967	0.254284	-1322851
0.101117	13429403					0.102937	9312037			0.255533	879549	0.255533	-13230396
0.101617	13337871					0.103436	9312111			0.256783	8789113	0.256783	-13229313
0.102116	13258269					0.103936	9312183			0.258032	8785886	0.258032	-13231736
0.102616	1318475					0.104436	9312257			0.259281	8780968	0.259281	-13235767
0.103116	13113889					0.104935	9312329			0.26053	8777903	0.26053	-13237728
0.103615	13056419					0.105435	9312384			0.26178	8777072	0.26178	-13240931
0.104115	13013364					0.105935	9312439			0.263029	8776792	0.263029	-13247014
0.104615	12960997					0.106434	9312493			0.264278	8775414	0.264278	-13251225
0.105114	1288915					0.106934	9312549			0.265528	8772091	0.265528	-13252255
0.105614	12818451					0.107434	9312603			0.266777	8766431	0.266777	-13251323
0.106114	12758444					0.107933	9312657			0.268026	8762521	0.268026	-1324765
0.106614	12691266					0.108433	9312713			0.269275	876095	0.269275	-13244923
0.107113	12619158					0.108933	9312767			0.270525	8761201	0.270525	-13240918
0.107613	12556458					0.109433	9312822			0.271774	8762053	0.271774	-13239979
0.108113	12498144					0.109932	9312877			0.273023	8762744	0.273023	-13242493
0.108612	12432059					0.110432	931295			0.274273	8761382	0.274273	-13244987
0.109112	1235629					0.110932	9313024			0.275522	8757934	0.275522	-13245718
0.109612	12277304					0.111431	9313097			0.276771	8753863	0.276771	-13250785
0.110111	12195258					0.111931	931317			0.27802	8748413	0.27802	-13252624
0.110611	12108365					0.112431	9313244			0.27927	874067	0.27927	-13252766
0.111111	12040271					0.11293	9313317			0.280519	8735484	0.280519	-13255876
0.11161	11993097					0.11343	9313391			0.281768	8732547	0.281768	-13258215
0.11211	11940835					0.11393	9313464			0.283018	8729659	0.283018	-13255973
0.11261	11884971					0.114429	9313538			0.284267	8728537	0.284267	-13255387
0.11311	11837748					0.114929	9313611			0.285516	8731571	0.285516	-1325548
0.113609	1179626					0.115429	9313666			0.286765	8734468	0.286765	-13256251
0.114109	11749675					0.115929	9313721			0.288015	8733951	0.288015	-13258809
0.114609	11704747					0.116428	9313776			0.289264	8731313	0.289264	-13260123
0.115108	11667973					0.116928	931383			0.290513	8728758	0.290513	-13260932
0.115608	11630548					0.117428	9313886			0.291763	8729783	0.291763	-13260648
0.116108	11586783					0.117927	9313941			0.293012	8727601	0.293012	-13258243
0.116607	11546144					0.118427	9313995			0.294261	8723769	0.294261	-13252287
0.117107	11510685					0.118927	9314051			0.29551	8720742	0.29551	-13249469
0.117607	11473578					0.119426	9314105			0.29676	8719722	0.29676	-13252375
0.118106	1143669					0.119926	931416			0.298009	8711694	0.298009	-13256743
0.118606	11406079					0.120426	9314234			0.299258	8706009	0.299258	-13261471
0.119106	11379222					0.120925	9314307			0.300508	870483	0.300508	-13265478
0.119606	11348227					0.121425	9314382			0.301757	8705123	0.301757	-13268182
0.120105	1131801					0.121925	9314455			0.303006	8705908	0.303006	-1326683
0.120605	11292663					0.122425	9314528			0.304255	8706727	0.304255	-13265101
0.121105	11266668					0.122924	9314602			0.305505	8704633	0.305505	-13264741
0.121604	11233959					0.123424	9314675			0.306754	8697103	0.306754	-13265552
0.122104	11204647					0.123924	931475			0.308003	8692257	0.308003	-13268929
0.122604	11180602					0.124423	9314823			0.309253	868953	0.309253	-13270334
0.123103	11155089					0.124923	9314897			0.310502	8688646	0.310502	-13271948
0.123603	1112818					0.125423	9314952			0.311751	8687469	0.311751	-13274145
0.124103	11103082					0.125922	9315006			0.313001	8690322	0.313001	-13276296
0.124602	11079406					0.126422	9315062			0.31425	8689944	0.31425	-13276302
0.125102	11051663					0.126922	9315117			0.315499	8685928	0.315499	-13277781
0.125602	11023639					0.127421	9315172			0.316748	86799	0.316748	-13279912
0.126102	10999055					0.127921	9315227			0.317998	8675415	0.317998	-13281325
0.126601	10974202					0.128421	9315282			0.319247	8669386	0.319247	-13281755
0.127101	10944862					0.128921	9315337			0.320496	8663422	0.320496	-13279747
0.127601	10919758					0.12942	9315392			0.321745	8659739	0.321745	-13276341
0.1281	10900064					0.12992	9315447			0.322995	8657353	0.322995	-13271708
0.1286	10880858					0.13042	9315502			0.324244	8655457	0.324244	-13270239
0.1291	10862193					0.130919	9315557			0.325493	8655435	0.325493	-13269328
0.129599	10846163					0.131419	9315612			0.326743	8654189	0.326743	-13270841
0.130099	10831911					0.131919	9315666			0.327992	8651772	0.327992	-13276003
0.130599	10815934					0.132418	9315722			0.329241	8647775	0.329241	-13282706
0.131098	10795887					0.132918	9315777			0.33049	8640736	0.33049	-13285813
0.131598	10778172					0.133418	9315831			0.33174	8634474	0.33174	-13286201
0.132098	10762677					0.133917	9315886			0.332989	8630085	0.332989	-13286339
0.132598	10745692					0.134417	9315941			0.334238	8624924	0.334238	-13285015
0.133097	1072802					0.134917	9315996			0.335488	8621408	0.335488	-13282804
0.133597	10715924					0.135417	931607			0.336737	8621276	0.336737	-13281837
0.134097	10704225					0.135916	9316143			0.337986	8620314	0.337986	-13282783
0.134596	10688953					0.136416	9316216			0.339236	8617429	0.339236	-13282293
0.135096	10672513					0.136916	931629			0.340485	8614527	0.340485	-13283941
0.135596	10656984					0.137415	9316362			0.341734	8611444	0.341734	-13287446
0.136095	1064074					0.137915	9316436			0.342983	8607915	0.342983	-13289598
0.136595	10622453					0.138415	9316509			0.344233	8606115	0.344233	-13290176
0.137095	10606768					0.138914	9316583			0.345482	860933	0.345482	-13291627
0.137594	10592948					0.139414	9316656			0.346731	8612209	0.346731	-13290563
0.138094	10576905					0.139914	931673			0.34798	8612179	0.34798	-13288304
0.138594	10558275					0.140413	9316766			0.34923	8607719	0.34923	-13286619
0.139094	10542078					0.140913	9316802			0.350479	8604469	0.350479	-13286757
0.139593	10526044					0.141413	9316838			0.351728	8596827	0.351728	-13289648
0.140093	10508597					0.141913	9316875			0.352978	8592331	0.352978	-13293309
0.140593	10492279					0.142412	9316912			0.354227	8590473	0.354227	-13294308
0.141092	10479866					0.142912	9316948			0.355476	8591945	0.355476	-13296686
0.141592	10466318					0.143412	9316984			0.356726	8587515	0.356726	-13299336
0.142092	10450179					0.143911	931702			0.357975	8583512	0.357975	-13299097
0.142591	10435506					0.144411	9317057			0.359224	8578837	0.359224	-13296682
0.143091	10422247					0.144911	9317093			0.360473	8572064	0.360473	-13296915
0.143591	10408616					0.14541	9317165			0.361723	8565557	0.361723	-13299031
0.14409	10395341					0.14591	9317239			0.362972	8565434	0.362972	-13302221
0.14459	10385573					0.14641	9317311			0.364221	8568013	0.364221	-1330475
0.14509	10376819					0.146909	9317385			0.36547	8564263	0.36547	-13305246
0.14559	10367661					0.147409	9317457			0.36672	8561221	0.36672	-13302421
0.146089	10359253					0.147909	931753			0.367969	8558805	0.367969	-13297467
0.146589	10352756					0.148409	9317603			0.369218	8554808	0.369218	-13293239
0.147089	10345701					0.148908	9317676			0.370468	854688	0.370468	-13290216
0.147588	10337907					0.149408	9317749			0.371717	854491	0.371717	-13291375
0.148088	10331964					0.149908	9317822			0.372966	854558	0.372966	-13293992
0.148588	10327467					0.150407	9317894			0.374216	8546069	0.374216	-13291031
0.149087	10320353					0.150907	9317966			0.375465	854598	0.375465	-132907
0.149587	10309636					0.151407	9318039			0.376714	8548063	0.376714	-13294364
0.150087	1029975					0.151906	9318111			0.377963	8547541	0.377963	-13295117
0.150586	1029027					0.152406	9318184			0.379213	8543026	0.379213	-13301241
0.151086	10281164					0.152906	9318256			0.380462	8537506	0.380462	-13312627
0.151586	10272614					0.153405	9318329			0.381711	8531816	0.381711	-13313933
0.152086	1026461					0.153905	9318401			0.382961	8524888	0.382961	-13310198
0.152585	1025491					0.154405	9318474			0.38421	8521793	0.38421	-13307648
0.153085	10242044					0.154905	9318546			0.385459	8522653	0.385459	-13300432
0.153585	10229459					0.155404	9318619			0.386708	8525493	0.386708	-13289598
0.154084	10217356					0.155904	931869			0.387958	852791	0.387958	-13285672
0.154584	10204429					0.156404	9318762			0.389207	8527819	0.389207	-1328788
0.155084	10191891					0.156903	9318834			0.390456	8525828	0.390456	-13289563
0.155583	10183091					0.157403	9318907			0.391706	8521871	0.391706	-13291188
0.156083	10176174					0.157903	9318978			0.392955	8515821	0.392955	-13294914
0.156583	10169869					0.158402	931905			0.394204	8512094	0.394204	-13296301
0.157082	10163675					0.158902	9319122			0.395453	8512308	0.395453	-13295855
0.157582	10157039					0.159402	9319195			0.396703	8510842	0.396703	-13298698
0.158082	10149088					0.159901	9319266			0.397952	8510325	0.397952	-13301538
0.158582	10139531					0.160401	9319302			0.399201	8513265	0.399201	-13303952
0.159081	10132232					0.160901	9319337			0.400451	851366	0.400451	-13307652
0.159581	1012707					0.161401	9319373			0.4017	8510027	0.4017	-13314438
0.160081	10121392					0.1619	9319408			0.402949	851016	0.402949	-1331645
0.16058	10115688					0.1624	9319444			0.404198	8517241	0.404198	-133157
0.16108	1011122					0.1629	9319479			0.405448	8521588	0.405448	-13315164
0.16158	10107453					0.163399	9319514			0.406697	8526654	0.406697	-13314909
0.162079	10104461					0.163899	9319551			0.407946	8528528	0.407946	-13310267
0.162579	10101303					0.164399	9319586			0.409196	8530971	0.409196	-13307221
0.163079	10097382					0.164898	9319621			0.410445	8526083	0.410445	-13304493
0.163578	10092532					0.165398	9319693			0.411694	8517985	0.411694	-13301237
0.164078	10086669					0.165898	9319763			0.412943	8508106	0.412943	-13300784
0.164578	10082364					0.166397	9319834			0.414193	8500717	0.414193	-13300953
0.165078	10079576					0.166897	9319905			0.415442	8495518	0.415442	-13301728
0.165577	1007569					0.167397	9319977			0.416691	8491143	0.416691	-13304156
0.166077	10070958					0.167897	9320047			0.417941	8489088	0.417941	-13307276
0.166577	10066939					0.168396	9320118			0.41919	8485886	0.41919	-13307935
0.167076	10063174					0.168896	9320189			0.420439	8485857	0.420439	-13308597
0.167576	10059353					0.169396	9320261			0.421688	8484015	0.421688	-13311419
0.168076	10054836					0.169895	9320332			0.422938	8482749	0.422938	-13314743
0.168575	10049509					0.170395	9320402			0.424187	8486254	0.424187	-13317122
0.169075	10042131					0.170895	9320473			0.425436	849249	0.425436	-1331831
0.169575	10032112					0.171394	9320543			0.426686	8493163	0.426686	-13317808
0.170074	10022703					0.171894	9320614			0.427935	8489902	0.427935	-13314294
0.170574	10014464					0.172394	9320684			0.429184	8487443	0.429184	-13312033
0.171074	10007017					0.172893	9320754			0.430433	8484706	0.430433	-13309616
0.171574	10001008					0.173393	9320825			0.431683	8482159	0.431683	-13306884
0.172073	9996188					0.173893	9320895			0.432932	8483471	0.432932	-13303818
0.172573	9991655					0.174393	9320966			0.434181	8487559	0.434181	-13306115
0.173073	9986693					0.174892	9321036			0.435431	8486283	0.435431	-13309174
0.173572	9981474					0.175392	9321106			0.43668	8483274	0.43668	-13307883
0.174072	9976304					0.175892	9321176			0.437929	8482373	0.437929	-1330969
0.174572	9971133					0.176391	9321245			0.439178	8482919	0.439178	-13313972
0.175071	99667					0.176891	9321315			0.440428	8481839	0.440428	-13313986
0.175571	9965219					0.177391	9321384			0.441677	8482204	0.441677	-13312277
0.176071	9965657					0.17789	9321455			0.442926	848085	0.442926	-13315725
0.17657	9964825					0.17839	9321525			0.444176	8478803	0.444176	-13318521
0.17707	9962515					0.17889	9321594			0.445425	847425	0.445425	-13319736
0.17757	9959411					0.179389	9321664			0.446674	8469817	0.446674	-13319814
0.17807	9955772					0.179889	9321733			0.447923	8468545	0.447923	-13318818
0.178569	9951447					0.180389	9321802			0.449173	8469211	0.449173	-13319473
0.179069	9947197					0.180889	9321871			0.450422	8469722	0.450422	-13319659
0.179569	9943395					0.181388	932194			0.451671	8470664	0.451671	-13319519
0.180068	993861					0.181888	9322009			0.452921	8474105	0.452921	-13317952
0.180568	9932607					0.182388	9322078			0.45417	8474216	0.45417	-13318455
0.181068	9926258					0.182887	9322146			0.455419	8473968	0.455419	-13318839
0.181567	9919886					0.183387	9322215			0.456668	8473228	0.456668	-13317154
0.182067	9913685					0.183887	9322285			0.457918	8468915	0.457918	-13316025
0.182567	9908527					0.184386	9322353			0.459167	8463245	0.459167	-1331787
0.183066	990459					0.184886	9322422			0.460416	8459634	0.460416	-1331911
0.183566	9901047					0.185386	9322456			0.461666	8456496	0.461666	-13318379
0.184066	9896929					0.185885	932249			0.462915	8453757	0.462915	-13319435
0.184566	9891941					0.186385	9322524			0.464164	8454734	0.464164	-13319957
0.185065	9887824					0.186885	9322557			0.465413	8459238	0.465413	-13318093
0.185565	9883787					0.187385	9322592			0.466663	8457636	0.466663	-1331473
0.186065	9879673					0.187884	9322626			0.467912	8454917	0.467912	-13313156
0.186564	9876224					0.188384	9322659			0.469161	8454574	0.469161	-13310447
0.187064	9874567					0.188884	9322694			0.470411	8451788	0.470411	-13307557
0.187564	9873286					0.189383	9322727			0.47166	8448731	0.47166	-1330914
0.188063	9874129					0.189883	9322762			0.472909	8453414	0.472909	-13311765
0.188563	9874981					0.190383	9322829			0.474158	8454036	0.474158	-13311523
0.189063	9875793					0.190882	9322897			0.475408	8449252	0.475408	-13312478
0.189562	9876252					0.191382	9322965			0.476657	8444493	0.476657	-13313201
0.190062	9876426					0.191882	9323032			0.477906	8445644	0.477906	-13310369
0.190562	9877575					0.192381	9323099			0.479156	8442775	0.479156	-13308338
0.191062	9878682					0.192881	9323167			0.480405	8442845	0.480405	-13308297
0.191561	9878254					0.193381	9323235			0.481654	8448263	0.481654	-13308135
0.192061	9876643					0.193881	9323302			0.482903	8451529	0.482903	-13309149
0.192561	9875194					0.19438	932337			0.484153	8446735	0.484153	-13312623
0.19306	9873892					0.19488	9323438			0.485402	8445172	0.485402	-13316668
0.19356	9872958					0.19538	9323504			0.486651	844235	0.486651	-13319232
0.19406	9870861					0.195879	9323571			0.487901	8438224	0.487901	-13321259
0.194559	9867709					0.196379	9323638			0.48915	8439201	0.48915	-13321556
0.195059	9863979					0.196879	9323705			0.490399	8439543	0.490399	-13318313
0.195559	9859319					0.197378	9323771			0.491648	8440876	0.491648	-13314772
0.196058	9855269					0.197878	9323838			0.492898	8445782	0.492898	-13312298
0.196558	9851281					0.198378	9323905			0.494147	8446856	0.494147	-13309964
0.197058	9847262					0.198877	9323972			0.495396	8447113	0.495396	-13306809
0.197558	9843893					0.199377	9324039			0.496646	8449181	0.496646	-13307614
0.198057	9842886					0.199877	9324105			0.497895	8445851	0.497895	-13310426
0.198557	9841833					0.200377	9324171			0.499144	8438522	0.499144	-13312566
0.199057	9840504					0.200876	9324237			0.500393	8432808	0.500393	-13312016
0.199556	983878					0.201376	9324303			0.501643	8428389	0.501643	-13313046
0.200056	9836571					0.201876	9324368			0.502892	8425168	0.502892	-13314796
0.200556	9833849					0.202375	9324434			0.504141	8426189	0.504141	-13312287
0.201055	9830647					0.202875	9324501			0.505391	843046	0.505391	-13307301
0.201555	9828511					0.203375	9324567			0.50664	8434229	0.50664	-13304668
0.202055	9826749					0.203874	9324633			0.507889	8434034	0.507889	-13307639
0.202554	9824943					0.204374	9324698			0.509138	8435484	0.509138	-13308109
0.203054	9823154					0.204874	9324764			0.510388	84354	0.510388	-13309064
0.203554	9821442					0.205373	9324829			0.511637	8433606	0.511637	-13312889
0.204054	9819628					0.205873	9324894			0.512886	8434483	0.512886	-13316075
0.204553	9817586					0.206373	9324959			0.514136	8438393	0.514136	-13312356
0.205053	9815669					0.206873	9325024			0.515385	8437634	0.515385	-13306744
0.205553	9813939					0.207372	9325089			0.516634	8429941	0.516634	-1330518
0.206052	9812513					0.207872	9325153			0.517883	8425337	0.517883	-13307572
0.206552	9811757					0.208372	9325218			0.519133	8422261	0.519133	-13311853
0.207052	9811825					0.208871	9325283			0.520382	8417407	0.520382	-13318748
0.207551	9811697					0.209371	9325348			0.521631	8411904	0.521631	-13323695
0.208051	9810254					0.209871	9325413			0.522881	8413728	0.522881	-1332545
0.208551	9808147					0.21037	9325477			0.52413	8413991	0.52413	-13320575
0.20905	9806099					0.21087	9325541			0.525379	8413085	0.525379	-13311962
0.20955	9804188					0.21137	9325604			0.526628	8413468	0.526628	-13306482
0.21005	9802622					0.211869	9325668			0.527878	8416805	0.527878	-13305398
0.21055	980124					0.212369	9325732			0.529127	8419479	0.529127	-13308353
0.211049	9799972					0.212869	9325796			0.530376	8419891	0.530376	-13312386
0.211549	9798651					0.213369	932586			0.531626	841945	0.531626	-13316464
0.212049	9797069					0.213868	9325924			0.532875	841827	0.532875	-13315989
0.212548	9795011					0.214368	9325988			0.534124	8416214	0.534124	-13315166
0.213048	9792646					0.214868	9326052			0.535373	8414272	0.535373	-13314234
0.213548	9789908					0.215367	9326115			0.536623	8410211	0.536623	-13315413
0.214047	9787951					0.215867	9326178			0.537872	840922	0.537872	-13316557
0.214547	9787364					0.216367	9326241			0.539121	8410338	0.539121	-13319844
0.215047	978596					0.216866	9326303			0.540371	8413981	0.540371	-13321414
0.215546	9783208					0.217366	9326366			0.54162	8416732	0.54162	-13320943
0.216046	9780127					0.217866	9326428			0.542869	8421165	0.542869	-13317683
0.216546	9776836					0.218365	9326491			0.544118	8422554	0.544118	-13316567
0.217046	9773269					0.218865	9326554			0.545368	8423667	0.545368	-13316444
0.217545	9769476					0.219365	9326617			0.546617	8422288	0.546617	-13314668
0.218045	9765769					0.219865	932668			0.547866	84208	0.547866	-13313796
0.218545	9762492					0.220364	9326742			0.549116	8420868	0.549116	-13316532
0.219044	9760096					0.220864	9326804			0.550365	8420347	0.550365	-13317221
0.219544	9758526					0.221364	9326866			0.551614	8416317	0.551614	-13317099
0.220044	9757402					0.221863	9326928			0.552863	8414786	0.552863	-13318405
0.220543	9756065					0.222363	932699			0.554113	8414876	0.554113	-13315845
0.221043	9754848					0.222863	9327051			0.555362	8415468	0.555362	-13312522
0.221543	9754702					0.223362	9327113			0.556611	8420732	0.556611	-13312551
0.222042	9755424					0.223862	9327175			0.557861	8424959	0.557861	-13313881
0.222542	9756771					0.224362	9327237			0.55911	8422687	0.55911	-13311871
0.223042	975885					0.224861	9327299			0.560359	841717	0.560359	-13310107
0.223541	9761242					0.225361	932736			0.561608	8411807	0.561608	-13311046
0.224041	9763583					0.225861	932742			0.562858	8401856	0.562858	-13310156
0.224541	9765668					0.226361	9327481			0.564107	8392841	0.564107	-13306879
0.225041	976685					0.22686	9327542			0.565356	8389097	0.565356	-13308228
0.22554	9767212					0.22736	9327602			0.566606	83896	0.566606	-13311121
0.22604	9767453					0.22786	9327663			0.567855	839706	0.567855	-13310517
0.22654	9767654					0.228359	9327724			0.569104	840126	0.569104	-13314342
0.227039	97681					0.228859	9327785			0.570353	8406372	0.570353	-13314606
0.227539	9768705					0.229359	9327846			0.571603	841512	0.571603	-13311164
0.228039	9769318					0.229858	9327907			0.572852	8418133	0.572852	-13310734
0.228538	9769443					0.230358	9327967			0.574101	8411849	0.574101	-1330913
0.229038	9768922					0.230858	9328026			0.575351	8407774	0.575351	-13304604
0.229538	9768347					0.231357	9328086			0.5766	8406659	0.5766	-13307322
0.230037	9768003					0.231857	9328145			0.577849	8400404	0.577849	-13306115
0.230537	9767978					0.232357	9328205			0.579098	8396158	0.579098	-13305117
0.231037	976813					0.232857	9328265			0.580348	8392569	0.580348	-13308702
0.231537	9768303					0.233356	9328324			0.581597	8390413	0.581597	-1331318
0.232036	9768553					0.233856	9328384			0.582846	8387094	0.582846	-13312666
0.232536	9768945					0.234356	9328444			0.584096	8385975	0.584096	-13314413
0.233036	9769052					0.234855	9328504			0.585345	8387722	0.585345	-13315604
0.233535	9767397					0.235355	9328562			0.586594	8391283	0.586594	-13315287
0.234035	9764505					0.235855	9328621			0.587843	8398658	0.587843	-1331453
0.234535	9761618					0.236354	932868			0.589093	8403086	0.589093	-13312724
0.235034	9758795					0.236854	9328738			0.590342	8403935	0.590342	-1331599
0.235534	975614					0.237354	9328796			0.591591	8405137	0.591591	-133199
0.236034	9753475					0.237853	9328856			0.592841	8403373	0.592841	-13318509
0.236533	9750699					0.238353	9328915			0.59409	8395311	0.59409	-13315717
0.237033	9748109					0.238853	9328973			0.595339	8388031	0.595339	-13314737
0.237533	9746161					0.239353	9329031			0.596588	8386935	0.596588	-13306295
0.238033	9744183					0.239852	932909			0.597838	8388482	0.597838	-13300663
0.238532	9742178					0.240352	9329177			0.599087	8394497	0.599087	-13300307
0.239032	9740376					0.240852	9329264			0.600336	8400025	0.600336	-13298952
0.239532	9739309					0.241351	932935			0.601586	8406377	0.601586	-13300532
0.240031	9740416					0.241851	9329436			0.602835	8411692	0.602835	-13306433
0.240531	9742356					0.242351	9329523			0.604084	8413609	0.604084	-13306353
0.241031	9744028					0.24285	932961			0.605333	8413074	0.605333	-1330673
0.24153	9745502					0.24335	9329697			0.606583	8413857	0.606583	-1330889
0.24203	9746858					0.24385	9329782			0.607832	8412536	0.607832	-13309729
0.24253	9748199					0.244349	9329869			0.609081	8408793	0.609081	-1331028
0.243029	974942					0.244849	9329956			0.610331	8406813	0.610331	-13311427
0.243529	9750122					0.245349	9330012			0.61158	840547	0.61158	-13308905
0.244029	9750244					0.245849	9330068			0.612829	8404866	0.612829	-13307301
0.244529	9750412					0.246348	9330124			0.614078	8406649	0.614078	-13306427
0.245028	9750587					0.246848	9330179			0.615328	840687	0.615328	-13306907
0.245528	9750325					0.247348	9330235			0.616577	8404822	0.616577	-13310274
0.246028	974993					0.247847	9330292			0.617826	840197	0.617826	-13315455
0.246527	9749571					0.248347	9330347			0.619076	8394024	0.619076	-13317945
0.247027	9749355					0.248847	9330403			0.620325	8390659	0.620325	-13314832
0.247527	9749482					0.249346	9330459			0.621574	8396343	0.621574	-13311936
0.248026	9749661					0.249846	9330515			0.622823	839129	0.622823	-13309096
0.248526	9750029					0.250346	9330569			0.624073	838707	0.624073	-13307246
0.249026	9750459					0.250845	9330625			0.625322	8389959	0.625322	-13305651
0.249525	9750891					0.251345	9330679			0.626571	8393401	0.626571	-13308187
0.250025	9751091					0.251845	9330734			0.627821	8387978	0.627821	-13308553
0.250525	9750856					0.252345	9330789			0.62907	8393307	0.62907	-13307142
0.251025	9750536					0.252844	9330843			0.630319	8399179	0.630319	-13305197
0.251524	9750212					0.253344	9330898			0.631568	8397948	0.631568	-13304127
0.252024	9749996					0.253844	9330953			0.632818	8388753	0.632818	-13306061
0.252524	9749834					0.254343	9331008			0.634067	8384244	0.634067	-13309197
0.253023	9749637					0.254843	9331062			0.635316	8380753	0.635316	-13309986
0.253523	9749482					0.255343	9331116			0.636566	8376401	0.636566	-13311807
0.254023	9749418					0.255842	933117			0.637815	8380441	0.637815	-13313178
0.254522	9749257					0.256342	9331223			0.639064	8386591	0.639064	-13310982
0.255022	9748902					0.256842	9331277			0.640313	8390429	0.640313	-13306796
0.255522	9747968					0.257341	9331331			0.641563	8395404	0.641563	-13305243
0.256021	9746323					0.257841	9331385			0.642812	840048	0.642812	-13303855
0.256521	9745071					0.258341	9331438			0.644061	8402998	0.644061	-13301039
0.257021	9744053					0.258841	9331491			0.645311	8405397	0.645311	-13300821
0.257521	9743306					0.25934	9331546			0.64656	840282	0.64656	-13304861
0.25802	9742662					0.25984	9331599			0.647809	8397929	0.647809	-13307208
0.25852	9741893					0.26034	9331652			0.649058	8390697	0.649058	-13305937
0.25902	9741035					0.260839	9331704			0.650308	8380837	0.650308	-13303624
0.259519	973999					0.261339	9331757			0.651557	8374081	0.651557	-13304165
0.260019	9738831					0.261839	9331809			0.652806	8374954	0.652806	-13300797
0.260519	9737537					0.262338	9331861			0.654056	8373997	0.654056	-13297714
0.261018	9735755					0.262838	9331915			0.655305	8375083	0.655305	-13300793
0.261518	9733788					0.263338	9331967			0.656554	8378875	0.656554	-13304679
0.262018	9732625					0.263837	933202			0.657803	8379717	0.657803	-13303937
0.262517	9731939					0.264337	9332072			0.659053	8377581	0.659053	-13306636
0.263017	973171					0.264837	9332125			0.660302	8378918	0.660302	-13313389
0.263517	9731556					0.265337	9332176			0.661551	838044	0.661551	-13316683
0.264017	9731085					0.265836	9332228			0.662801	8377772	0.662801	-13316595
0.264516	9730723					0.266336	9332279			0.66405	8373883	0.66405	-13316299
0.265016	9730585					0.266836	9332331			0.665299	8370115	0.665299	-13314572
0.265516	9730639					0.267335	9332382			0.666548	8369115	0.666548	-13311034
0.266015	9730787					0.267835	9332434			0.667798	8368062	0.667798	-13309354
0.266515	9729765					0.268335	9332485			0.669047	8370145	0.669047	-1331273
0.267015	9727785					0.268834	9332537			0.670296	8378737	0.670296	-13315741
0.267514	9726317					0.269334	9332588			0.671546	8387759	0.671546	-13311444
0.268014	9725037					0.269834	933264			0.672795	839072	0.672795	-13306263
0.268514	9723633					0.270333	9332741			0.674044	8388615	0.674044	-13302814
0.269013	9721687					0.270833	9332842			0.675293	8384331	0.675293	-13301088
0.269513	971931					0.271333	9332943			0.676543	837295	0.676543	-13302139
0.270013	9717603					0.271833	9333044			0.677792	8363841	0.677792	-13311108
0.270513	9716839					0.272332	9333145			0.679041	8358465	0.679041	-13315551
0.271012	9716216					0.272832	9333247			0.680291	8357183	0.680291	-13315087
0.271512	9715478					0.273332	9333348			0.68154	8361431	0.68154	-13313943
0.272012	9713613					0.273831	9333449			0.682789	8367074	0.682789	-13309876
0.272511	97115					0.274331	933355			0.684038	83678	0.684038	-13305114
0.273011	9710711					0.274831	9333652			0.685288	8369272	0.685288	-13303878
0.273511	9710495					0.27533	93337			0.686537	836861	0.686537	-13301921
0.27401	9710237					0.27583	9333748			0.687786	8363307	0.687786	-13301458
0.27451	9710065					0.27633	9333796			0.689036	8361392	0.689036	-13305414
0.27501	970999					0.276829	9333844			0.690285	8365218	0.690285	-13308453
0.275509	9710853					0.277329	9333893			0.691534	8369032	0.691534	-13312856
0.276009	9712615					0.277829	9333941			0.692783	8369441	0.692783	-13317264
0.276509	9713493					0.278329	9333988			0.694033	8369083	0.694033	-1331507
0.277009	971373					0.278828	9334037			0.695282	836611	0.695282	-13311144
0.277508	9712636					0.279328	9334085			0.696531	8362245	0.696531	-13308511
0.278008	9711486					0.279828	9334133			0.697781	8358154	0.697781	-13305429
0.278508	9711341					0.280327	933418			0.69903	8360119	0.69903	-13301433
0.279007	9711601					0.280827	9334228			0.700279	8365117	0.700279	-13301732
0.279507	9712016					0.281327	9334274			0.701528	836951	0.701528	-13304727
0.280007	9712535					0.281826	9334321			0.702778	8371758	0.702778	-13303743
0.280506	9713078					0.282326	9334368			0.704027	837454	0.704027	-1330235
0.281006	9713658					0.282826	9334415			0.705276	8373153	0.705276	-13303998
0.281506	9714024					0.283325	9334462			0.706526	8370678	0.706526	-13301864
0.282005	9712894					0.283825	9334509			0.707775	8370533	0.707775	-13298872
0.282505	9711164					0.284325	9334557			0.709024	8370522	0.709024	-1330198
0.283005	9708854					0.284825	9334603			0.710274	8368787	0.710274	-13303618
0.283505	97071					0.285324	9334696			0.711523	1937-08-01	0.711523	-13302608
0.284004	9706383					0.285824	9334788			0.712772	8372412	0.712772	-13304283
0.284504	9705482					0.286324	9334881			0.714021	8371639	0.714021	-13308177
0.285004	9703424					0.286823	9334973			0.715271	8368582	0.715271	-13308851
0.285503	9700854					0.287323	9335066			0.71652	83671	0.71652	-13309628
0.286003	9698166					0.287823	9335157			0.717769	8365216	0.717769	-13308766
0.286503	96962					0.288322	933525			0.719018	8361117	0.719018	-13308795
0.287002	9694782					0.288822	9335342			0.720268	836025	0.720268	-13305075
0.287502	9693439					0.289322	9335435			0.721517	8362687	0.721517	-13299431
0.288002	9692072					0.289821	9335527			0.722766	8364746	0.722766	-13292953
0.288501	9691689					0.290321	9335571			0.724016	8367422	0.724016	-1328873
0.289001	9691898					0.290821	9335615			0.725265	8372394	0.725265	-13290897
0.289501	9692476					0.291321	9335659			0.726514	8375848	0.726514	-13294104
0.290001	9692863					0.29182	9335703			0.727763	8373184	0.727763	-13298754
0.2905	9692834					0.29232	9335747			0.729013	836773	0.729013	-13302674
0.291	9693381					0.29282	933579			0.730262	8360737	0.730262	-13307363
0.2915	9694602					0.293319	9335834			0.731511	8349655	0.731511	-13305887
0.291999	969604					0.293819	9335877			0.732761	8343283	0.732761	-13303356
0.292499	9697283					0.294319	9335921			0.73401	8345223	0.73401	-13297095
0.292999	9698239					0.294818	9335965			0.735259	8350549	0.735259	-13292478
0.293498	9698102					0.295318	9336051			0.736508	8358343	0.736508	-13288976
0.293998	9697908					0.295818	9336137			0.737758	8369884	0.737758	-13284527
0.294498	9696571					0.296317	9336224			0.739007	8378191	0.739007	-13280832
0.294997	9694632					0.296817	9336309			0.740256	8381475	0.740256	-13282653
0.295497	9692132					0.297317	9336395			0.741506	838255	0.741506	-13281789
0.295997	9689779					0.297817	9336481			0.742755	8382033	0.742755	-13281415
0.296497	9687733					0.298316	9336567			0.744004	8377164	0.744004	-13286553
0.296996	968636					0.298816	9336654			0.745254	8370603	0.745254	-1329066
0.297496	9685019					0.299316	933674			0.746503	8367669	0.746503	-13292324
0.297996	9682964					0.299815	9336825			0.747752	8363138	0.747752	-13295746
0.298495	9680739					0.300315	9336866			0.749001	8361161	0.749001	-13300311
0.298995	9678872					0.300815	9336906			0.750251	83653	0.750251	-13298821
0.299495	9676882					0.301314	9336947			0.7515	836308	0.7515	-13296338
0.299994	9674424					0.301814	9336988			0.752749	8360117	0.752749	-13295129
0.300494	9672545					0.302314	9337029			0.753999	8360454	0.753999	-13294493
0.300994	9671139					0.302813	933707			0.755248	8360531	0.755248	-13289831
0.301493	9669459					0.303313	9337111			0.756497	8358209	0.756497	-13287802
0.301993	9667414					0.303813	9337152			0.757746	836213	0.757746	-13287475
0.302493	9665058					0.304312	9337192			0.758996	8367882	0.758996	-13287483
0.302993	9662433					0.304812	9337233			0.760245	8372066	0.760245	-13288526
0.303492	965865					0.305312	9337313			0.761494	8373581	0.761494	-13287316
0.303992	9654895					0.305812	9337392			0.762743	8372429	0.762743	-13284326
0.304492	9651891					0.306311	9337472			0.763993	8372773	0.763993	-13284237
0.304991	9649302					0.306811	9337551			0.765242	8371409	0.765242	-1328861
0.305491	9647927					0.307311	9337631			0.766491	8369946	0.766491	-13293028
0.305991	9646907					0.30781	9337711			0.767741	8371125	0.767741	-13296669
0.30649	9646205					0.30831	933779			0.76899	8373924	0.76899	-13299199
0.30699	964597					0.30881	9337871			0.770239	8372693	0.770239	-1329977
0.30749	9646417					0.309309	933795			0.771488	8373278	0.771488	-13297817
0.307989	9647294					0.309809	933803			0.772738	8374912	0.772738	-13293693
0.308489	9648469					0.310309	9338106			0.773987	8374308	0.773987	-13293515
0.308989	9650628					0.310809	9338181			0.775236	8376817	0.775236	-13298227
0.309489	9653859					0.311308	9338257			0.776486	838006	0.776486	-13300107
0.309988	9658031					0.311808	9338333			0.777735	8377167	0.777735	-13297524
0.310488	9661471					0.312308	9338409			0.778984	8376692	0.778984	-13293462
0.310988	9662657					0.312807	9338485			0.780234	8378199	0.780234	-13290307
0.311487	9662765					0.313307	933856			0.781483	8376465	0.781483	-13283809
0.311987	9662477					0.313807	9338636			0.782732	8375729	0.782732	-13279243
0.312487	9662729					0.314306	9338713			0.783981	8376424	0.783981	-13279757
0.312986	9663602					0.314806	9338788			0.785231	8371257	0.785231	-13283325
0.313486	9663793					0.315306	9338824			0.78648	8364787	0.78648	-13284805
0.313986	9663632					0.315805	933886			0.787729	8360251	0.787729	-13289037
0.314485	9662619					0.316305	9338896			0.788979	8357874	0.788979	-13294146
0.314985	9660443					0.316805	9338931			0.790228	8358217	0.790228	-13295647
0.315485	9657417					0.317304	9338967			0.791477	8363238	0.791477	-13292802
0.315985	9653854					0.317804	9339004			0.792726	8369675	0.792726	-1328974
0.316484	9649605					0.318304	9339039			0.793976	8372918	0.793976	-13286675
0.316984	9646501					0.318804	9339075			0.795225	8373466	0.795225	-13289383
0.317484	9644507					0.319303	933911			0.796474	8374088	0.796474	-13289838
0.317983	9642662					0.319803	9339147			0.797724	8373783	0.797724	-13292854
0.318483	9640616					0.320303	9339216			0.798973	8369319	0.798973	-13294852
0.318983	9637785					0.320802	9339287			0.800222	8365483	0.800222	-13294071
0.319482	9634829					0.321302	9339357			0.801471	8363593	0.801471	-13286564
0.319982	9632342					0.321802	9339427			0.802721	8366163	0.802721	-13281359
0.320482	9630711					0.322301	9339497			0.80397	8366752	0.80397	-13278481
0.320981	9629999					0.322801	9339567			0.805219	836839	0.805219	-13275149
0.321481	9629308					0.323301	9339638			0.806469	8378197	0.806469	-13270986
0.321981	9628814					0.323801	9339707			0.807718	8385687	0.807718	-13273605
0.322481	9629229					0.3243	9339777			0.808967	8385853	0.808967	-13276739
0.32298	9630419					0.3248	9339848			0.810216	8386683	0.810216	-13278133
0.32348	9631756					0.3253	9339914			0.811466	8387871	0.811466	-13285804
0.32398	963316					0.325799	933998			0.812715	8379979	0.812715	-13291803
0.324479	9634396					0.326299	9340047			0.813964	8375607	0.813964	-13290005
0.324979	9635692					0.326799	9340114			0.815214	8371869	0.815214	-1329099
0.325479	9637275					0.327298	9340179			0.816463	836692	0.816463	-13291402
0.325978	9638566					0.327798	9340246			0.817712	8364862	0.817712	-1328593
0.326478	9639386					0.328298	9340313			0.818961	8364825	0.818961	-13281625
0.326978	9640036					0.328797	934038			0.820211	8365515	0.820211	-13280639
0.327477	9640472					0.329297	9340446			0.82146	8376779	0.82146	-13278266
0.327977	96409					0.329797	9340512			0.822709	8385827	0.822709	-1327642
0.328477	9641361					0.330296	9340575			0.823959	8390874	0.823959	-13278103
0.328977	9642456					0.330796	9340638			0.825208	8393339	0.825208	-13281657
0.329476	9643991					0.331296	9340701			0.826457	8390582	0.826457	-13283306
0.329976	9645365					0.331796	9340764			0.827706	8379057	0.827706	-13285187
0.330476	9646247					0.332295	9340828			0.828956	8371214	0.828956	-13287712
0.330975	964501					0.332795	9340891			0.830205	8365993	0.830205	-13286622
0.331475	9642081					0.333295	9340954			0.831454	8364234	0.831454	-13283384
0.331975	9638884					0.333794	9341017			0.832704	8367855	0.832704	-13281875
0.332474	9635985					0.334294	934108			0.833953	8373135	0.833953	-13280849
0.332974	9633629					0.334794	9341143			0.835202	8376328	0.835202	-13282802
0.333474	9631708					0.335293	9341202			0.836451	8382058	0.836451	-13286059
0.333973	9629911					0.335793	9341262			0.837701	8385665	0.837701	-13288617
0.334473	9628495					0.336293	9341322			0.83895	8386543	0.83895	-13287097
0.334973	962698					0.336792	9341381			0.840199	8385271	0.840199	-13282493
0.335473	9624886					0.337292	934144			0.841449	8375394	0.841449	-13273877
0.335972	9622612					0.337792	93415			0.842698	8366152	0.842698	-13268611
0.336472	9620461					0.338292	934156			0.843947	8364667	0.843947	-13267679
0.336972	962017					0.338791	9341619			0.845196	8361223	0.845196	-13272462
0.337471	9621613					0.339291	9341679			0.846446	8358326	0.846446	-13273781
0.337971	9622794					0.339791	9341739			0.847695	8362948	0.847695	-13277069
0.338471	9623075					0.34029	9341795			0.848944	8363556	0.848944	-13278565
0.33897	9622463					0.34079	9341851			0.850194	8358323	0.850194	-13276952
0.33947	9621557					0.34129	9341908			0.851443	8356901	0.851443	-13275756
0.33997	9621047					0.341789	9341964			0.852692	8358235	0.852692	-13281133
0.340469	9620624					0.342289	934202			0.853941	8361648	0.853941	-13283889
0.340969	9619878					0.342789	9342077			0.855191	8365914	0.855191	-1328334
0.341469	9619017					0.343288	9342134			0.85644	8366004	0.85644	-13283365
0.341969	9618175					0.343788	934219			0.857689	8366955	0.857689	-13282721
0.342468	9617229					0.344288	9342246			0.858939	8366134	0.858939	-13279748
0.342968	9616244					0.344788	9342302			0.860188	83638	0.860188	-1327947
0.343468	9614935					0.345287	9342356			0.861437	8361652	0.861437	-13284717
0.343967	9613282					0.345787	9342409			0.862686	8363922	0.862686	-13284697
0.344467	9611961					0.346287	9342463			0.863936	836419	0.863936	-13282704
0.344967	9611548					0.346786	9342516			0.865185	8365767	0.865185	-132839
0.345466	9611128					0.347286	9342569			0.866434	836765	0.866434	-13282433
0.345966	9612412					0.347786	9342622			0.867684	8369815	0.867684	-13275617
0.346466	9613893					0.348285	9342675			0.868933	8370962	0.868933	-13272371
0.346965	9614915					0.348785	9342729			0.870182	83735	0.870182	-13269972
0.347465	9615293					0.349285	9342782			0.871431	8374923	0.871431	-13268359
0.347965	9613153					0.349784	9342835			0.872681	8373844	0.872681	-13271187
0.348465	9610885					0.350284	9342886			0.87393	8371616	0.87393	-13274859
0.348964	9608629					0.350784	9342937			0.875179	8369926	0.875179	-13275842
0.349464	9607186					0.351284	9342986			0.876429	8364514	0.876429	-13272869
0.349964	9606769					0.351783	9343037			0.877678	8360442	0.877678	-13273777
0.350463	9607597					0.352283	9343087			0.878927	8359046	0.878927	-13271746
0.350963	9608418					0.352783	9343138			0.880176	8356714	0.880176	-13267993
0.351463	9608391					0.353282	9343188			0.881426	8355278	0.881426	-13266246
0.351962	9607013					0.353782	9343238			0.882675	8358522	0.882675	-13267387
0.352462	9604265					0.354282	9343288			0.883924	8362628	0.883924	-13263403
0.352962	9601549					0.354781	9343339			0.885174	836394	0.885174	-1326215
0.353461	9600399					0.355281	9343434			0.886423	8366146	0.886423	-13264117
0.353961	9601514					0.355781	934353			0.887672	8367005	0.887672	-13268299
0.354461	9603539					0.35628	9343626			0.888921	8367239	0.888921	-13273358
0.354961	9605412					0.35678	9343721			0.890171	8366576	0.890171	-13276335
0.35546	960671					0.35728	9343817			0.89142	8368073	0.89142	-13275342
0.35596	9606357					0.35778	9343912			0.892669	8367544	0.892669	-13274166
0.35646	9605812					0.358279	9344007			0.893919	8365778	0.893919	-13269766
0.356959	960424					0.358779	9344104			0.895168	8361912	0.895168	-13265429
0.357459	9602287					0.359279	9344199			0.896417	8360233	0.896417	-13264919
0.357959	9601442					0.359778	9344295			0.897666	8357022	0.897666	-13265394
0.358458	9600614					0.360278	9344337			0.898916	8355163	0.898916	-13265132
0.358958	9599887					0.360778	9344379			0.900165	8354334	0.900165	-13268872
0.359458	9598454					0.361277	9344421			0.901414	8356164	0.901414	-1327359
0.359957	9596336					0.361777	9344463			0.902664	835663	0.902664	-13275277
0.360457	9594885					0.362277	9344505			0.903913	8359626	0.903913	-13274649
0.360957	959461					0.362776	9344548			0.905162	8365243	0.905162	-1327223
0.361457	9594754					0.363276	934459			0.906411	8371972	0.906411	-13271278
0.361956	9595004					0.363776	9344632			0.907661	8371957	0.907661	-13271444
0.362456	9595144					0.364276	9344675			0.90891	8369475	0.90891	-13269453
0.362956	9595645					0.364775	9344717			0.910159	8364584	0.910159	-13270333
0.363455	9597476					0.365275	9344797			0.911409	8358477	0.911409	-13272952
0.363955	9598867					0.365775	9344876			0.912658	8353909	0.912658	-13272237
0.364455	95985					0.366274	9344956			0.913907	8355763	0.913907	-13269561
0.364954	9597834					0.366774	9345037			0.915156	8356421	0.915156	-13270927
0.365454	9597084					0.367274	9345116			0.916406	8356626	0.916406	-13271849
0.365954	9596377					0.367773	9345196			0.917655	8357183	0.917655	-13272304
0.366453	9595414					0.368273	9345276			0.918904	8355395	0.918904	-13273
0.366953	9593218					0.368773	9345356			0.920154	8353292	0.920154	-13271844
0.367453	9590825					0.369272	9345435			0.921403	835269	0.921403	-13272585
0.367953	9588804					0.369772	9345515			0.922652	8351981	0.922652	-13273007
0.368452	9587063					0.370272	9345586			0.923901	8354069	0.923901	-13272908
0.368952	958549					0.370772	9345656			0.925151	835673	0.925151	-1327163
0.369452	9583532					0.371271	9345727			0.9264	8357627	0.9264	-13272942
0.369951	9580656					0.371771	9345798			0.927649	835735	0.927649	-13273823
0.370451	9578759					0.372271	9345869			0.928899	8357754	0.928899	-13272428
0.370951	9577888					0.37277	934594			0.930148	8356719	0.930148	-13271612
0.37145	9577142					0.37327	934601			0.931397	8354279	0.931397	-13272489
0.37195	957654					0.37377	9346081			0.932646	835259	0.932646	-13272846
0.37245	9575857					0.374269	9346151			0.933896	8352799	0.933896	-1327059
0.372949	9575244					0.374769	9346222			0.935145	8354368	0.935145	-13267998
0.373449	9574898					0.375269	9346284			0.936394	8356125	0.936394	-13264515
0.373949	9574503					0.375768	9346347			0.937644	8359256	0.937644	-13261276
0.374449	9573705					0.376268	9346409			0.938893	8358947	0.938893	-13259439
0.374948	957311					0.376768	9346472			0.940142	83586	0.940142	-13258109
0.375448	9573215					0.377268	9346534			0.941391	8358883	0.941391	-13259572
0.375948	9574219					0.377767	9346596			0.942641	8358737	0.942641	-13263879
0.376447	9575775					0.378267	9346659			0.94389	8358352	0.94389	-13268337
0.376947	9576438					0.378767	9346721			0.945139	8361437	0.945139	-13269421
0.377447	9575843					0.379266	9346784			0.946389	8362385	0.946389	-13269729
0.377946	9575076					0.379766	9346846			0.947638	836048	0.947638	-13269174
0.378446	9574229					0.380266	9346901			0.948887	835805	0.948887	-13268935
0.378946	9573306					0.380765	9346955			0.950136	8356435	0.950136	-13267806
0.379445	9572092					0.381265	9347011			0.951386	8355392	0.951386	-13267117
0.379945	9570562					0.381765	9347066			0.952635	8355124	0.952635	-13267588
0.380445	9569125					0.382264	934712			0.953884	835463	0.953884	-13269511
0.380945	9567761					0.382764	9347176			0.955134	8352799	0.955134	-13274371
0.381444	9566088					0.383264	9347231			0.956383	8349497	0.956383	-13275483
0.381944	9564083					0.383764	9347286			0.957632	8345759	0.957632	-13276834
0.382444	9561566					0.384263	9347341			0.958881	8346204	0.958881	-13277424
0.382943	9559063					0.384763	9347396			0.960131	8348177	0.960131	-13272945
0.383443	9557643					0.385263	9347445			0.96138	8350656	0.96138	-13263215
0.383943	9556596					0.385762	9347493			0.962629	8357913	0.962629	-13258009
0.384442	9555334					0.386262	9347542			0.963879	8363341	0.963879	-13254813
0.384942	9554016					0.386762	934759			0.965128	8361906	0.965128	-13253545
0.385442	9552768					0.387261	9347639			0.966377	8356689	0.966377	-13256194
0.385941	9552032					0.387761	9347687			0.967626	8353752	0.967626	-13262625
0.386441	9551902					0.388261	9347735			0.968876	8347824	0.968876	-13267091
0.386941	9551757					0.38876	9347784			0.970125	8346897	0.970125	-13270075
0.387441	9551563					0.38926	9347833			0.971374	8348218	0.971374	-13273075
0.38794	955207					0.38976	9347881			0.972624	8353026	0.972624	-13274154
0.38844	9553441					0.39026	9347967			0.973873	8356718	0.973873	-13270126
0.38894	9555379					0.390759	9348053			0.975122	8356528	0.975122	-13264842
0.389439	9557117					0.391259	9348138			0.976371	8353872	0.976371	-13264997
0.389939	9558					0.391759	9348224			0.977621	8356488	0.977621	-13264514
0.390439	955872					0.392258	934831			0.97887	8358403	0.97887	-13262791
0.390938	9559619					0.392758	9348395			0.980119	8358595	0.980119	-1326397
0.391438	9560902					0.393258	9348481			0.981369	8358518	0.981369	-13267688
0.391938	9562354					0.393757	9348566			0.982618	8355934	0.982618	-13265825
0.392437	9563155					0.394257	9348652			0.983867	8352213	0.983867	-13263067
0.392937	9563516					0.394757	9348738			0.985116	8353104	0.985116	-13261048
0.393437	956321					0.395256	9348803			0.986366	8355638	0.986366	-13257847
0.393937	9562048					0.395756	9348867			0.987615	835976	0.987615	-13256275
0.394436	9560274					0.396256	9348932			0.988864	8366165	0.988864	-13255974
0.394936	9558632					0.396756	9348997			0.990114	8369546	0.990114	-13255355
0.395436	9557553					0.397255	9349062			0.991363	8368614	0.991363	-13253651
0.395935	9557719					0.397755	9349128			0.992612	8370115	0.992612	-13252427
0.396435	9558417					0.398255	9349193			0.993861	8374381	0.993861	-1325012
0.396935	9558865					0.398754	9349257			0.995111	8376211	0.995111	-13246305
0.397434	955898					0.399254	9349322			0.99636	8375302	0.99636	-13243589
0.397934	9558821					0.399754	9349387			0.997609	8374552	0.997609	-13242753
0.398434	9558225					0.400253	9349436			0.998859	8366091	0.998859	-13239744
0.398933	955765					0.400753	9349485			1000108	8363684	1000108	-13240936
0.399433	9558071					0.401253	9349535			1001357	8363878	1001357	-13241834
0.399933	9559198					0.401752	9349584			1002607	8364109	1002607	-13243617
0.400432	956079					0.402252	9349632			1003856	8366262	1003856	-13244143
0.400932	9561639					0.402752	9349682			1005105	8366302	1005105	-13243639
0.401432	9561179					0.403252	9349731			1006354	836694	1006354	-1324384
0.401932	9559663					0.403751	934978			1007604	8366941	1007604	-13246053
0.402431	9558007					0.404251	9349829			1008853	836734	1008853	-13247356
0.402931	9555324					0.404751	9349878			1010102	8371505	1010102	-13248377
0.403431	9552381					0.40525	9349953			1011351	837219	1011351	-13249459
0.40393	9549888					0.40575	9350026			1012601	8370385	1012601	-13251497
0.40443	9547455					0.40625	9350101			101385	8370722	101385	-13251998
0.40493	9545271					0.406749	9350175			1015099	8372792	1015099	-13253328
0.405429	9542432					0.407249	9350248			1016349	8369347	1016349	-13253457
0.405929	9539023					0.407749	9350323			1017598	8366214	1017598	-13252646
0.406429	9535975					0.408248	9350397			1018847	836342	1018847	-13249771
0.406929	9533424					0.408748	9350471			1020097	8361643	1020097	-13244047
0.407428	9532889					0.409248	9350545			1021346	8359896	1021346	-13238537
0.407928	9532603					0.409748	9350619			1022595	8359569	1022595	-1323558
0.408428	9534217					0.410247	9350695			1023844	8363986	1023844	-13235353
0.408927	9536706					0.410747	9350769			1025094	8372272	1025094	-13235407
0.409427	9540235					0.411247	9350844			1026343	8379847	1026343	-13237492
0.409927	9543303					0.411746	9350919			1027592	8383585	1027592	-1323806
0.410426	9544008					0.412246	9350994			1028841	8385352	1028841	-13236867
0.410926	954455					0.412746	9351069			1030091	8391773	1030091	-13232559
0.411426	9545042					0.413245	9351144			103134	8393801	103134	-13226917
0.411925	9546506					0.413745	9351219			1032589	8393118	1032589	-1322559
0.412425	9548817					0.414245	9351294			1033839	8394811	1033839	-13227928
0.412925	9550353					0.414744	9351369			1035088	8397147	1035088	-13229269
0.413424	955163					0.415244	935143			1036337	8392975	1036337	-13231279
0.413924	9550573					0.415744	9351492			1037587	8389065	1037587	-13234475
0.414424	9548281					0.416244	9351553			1038836	8384813	1038836	-13235773
0.414924	9544569					0.416743	9351615			1040085	8378888	1040085	-13233526
0.415423	9541637					0.417243	9351676			1041334	8374685	1041334	-13231441
0.415923	9541005					0.417743	9351737			1042584	8373055	1042584	-13231239
0.416423	9542117					0.418242	9351799			1043833	8372709	1043833	-13231256
0.416922	9543946					0.418742	935186			1045082	8373792	1045082	-13230702
0.417422	954457					0.419242	9351922			1046332	8374849	1046332	-13230406
0.417922	9543875					0.419741	9351983			1047581	8373915	1047581	-13231281
0.418421	954152					0.420241	9352045			104883	8373269	104883	-13231749
0.418921	9539158					0.420741	9352106			1050079	83735	1050079	-13232102
0.419421	9536868					0.42124	9352168			1051329	837321	1051329	-1323136
0.419921	9535715					0.42174	9352229			1052578	8371286	1052578	-13230577
0.42042	9536161					0.42224	9352291			1053827	8370718	1053827	-13229851
0.42092	9537235					0.42274	9352353			1055077	837069	1055077	-13228293
0.42142	9539363					0.423239	9352414			1056326	837148	1056326	-1322613
0.421919	953967					0.423739	9352476			1057575	8374103	1057575	-1322545
0.422419	9539141					0.424239	9352537			1058824	8380329	1058824	-13227351
0.422919	9537888					0.424738	9352599			1060074	8385825	1060074	-13227829
0.423418	953651					0.425238	9352661			1061323	8389521	1061323	-13226123
0.423918	9536986					0.425738	9352723			1062572	8391752	1062572	-13224523
0.424418	9537616					0.426237	9352785			1063822	8393712	1063822	-13223054
0.424917	9538779					0.426737	9352847			1065071	8392579	1065071	-13219711
0.425417	9540158					0.427237	9352909			106632	8391201	106632	-13219426
0.425917	95416					0.427736	935297			1067569	8390439	1067569	-13223012
0.426416	9542927					0.428236	9353032			1068819	8388011	1068819	-13226704
0.426916	954359					0.428736	9353094			1070068	8386286	1070068	-13227668
0.427416	9543031					0.429236	9353156			1071317	8388943	1071317	-13228534
0.427916	9541799					0.429735	9353218			1072567	8392198	1072567	-13227211
0.428415	9540026					0.430235	935328			1073816	8394852	1073816	-13222015
0.428915	9538181					0.430735	9353342			1075065	8399539	1075065	-13219419
0.429415	9537375					0.431234	9353404			1076314	8404656	1076314	-13220165
0.429914	9536802					0.431734	9353466			1077564	841264	1077564	-13217519
0.430414	9536597					0.432234	9353529			1078813	8423988	1078813	-13212301
0.430914	9536199					0.432733	9353591			1080062	8439275	1080062	-13207584
0.431413	9535389					0.433233	9353653			1081312	8457003	1081312	-13197768
0.431913	9534551					0.433733	9353715			1082561	8476422	1082561	-13184347
0.432413	9533752					0.434232	9353777			108381	8495804	108381	-13173187
0.432912	953315					0.434732	9353839			1085059	8515359	1085059	-13164736
0.433412	9532614					0.435232	9353901			1086309	8534163	1086309	-13154976
0.433912	9531891					0.435732	9353964			1087558	8552949	1087558	-13146863
0.434412	9531412					0.436231	9354026			1088807	8572253	1088807	-13141663
0.434911	9531634					0.436731	9354088			1090057	8591687	1090057	-13134546
0.435411	9531966					0.437231	9354151			1091306	8610016	1091306	-13126731
0.435911	9532319					0.43773	9354213			1092555	8619414	1092555	-13124198
0.43641	9532364					0.43823	9354275			1093804	8620869	1093804	-1312471
0.43691	9532049					0.43873	9354337			1095054	8618947	1095054	-13123839
0.43741	9531404					0.439229	93544			1096303	8611615	1096303	-13124064
0.437909	9530267					0.439729	9354462			1097552	8600117	1097552	-13125308
0.438409	9529054					0.440229	9354525			1098802	8593877	1098802	-13123815
0.438909	9527919					0.440728	9354587			1100051	8591232	1100051	-13120645
0.439408	9527339					0.441228	9354649			11013	8585299	11013	-1312056
0.439908	9527479					0.441728	9354712			1102549	8579002	1102549	-13123174
0.440408	9527828					0.442228	9354774			1103799	8574875	1103799	-1312529
0.440908	9527912					0.442727	9354836			1105048	8569361	1105048	-13130084
0.441407	9527185					0.443227	9354898			1106297	8561202	1106297	-1313893
0.441907	9525889					0.443727	9354961			1107547	8553858	1107547	-13147317
0.442407	9524515					0.444226	9355024			1108796	8549671	1108796	-13153378
0.442906	9523895					0.444726	9355086			1110045	8544595	1110045	-13157579
0.443406	9524448					0.445226	9355149			1111294	8538011	1111294	-13158851
0.443906	9525781					0.445725	9355212			1112544	8529843	1112544	-1315764
0.444405	9527419					0.446225	9355274			1113793	8521073	1113793	-13157999
0.444905	9527707					0.446725	9355337			1115042	8510873	1115042	-13161234
0.445405	9526497					0.447224	93554			1116292	8501809	1116292	-13165685
0.445904	9524703					0.447724	9355463			1117541	8494267	1117541	-13170382
0.446404	9522773					0.448224	9355526			111879	8486973	111879	-13173924
0.446904	9521039					0.448724	9355588			1120039	8484538	1120039	-13174183
0.447404	9520248					0.449223	9355651			1121289	8483798	1121289	-13175097
0.447903	9520152					0.449723	9355714			1122538	8480947	1122538	-13176821
0.448403	9520392					0.450223	9355777			1123787	8474644	1123787	-13177913
0.448903	9520688					0.450722	935584			1125037	847317	1125037	-13176484
0.449402	9519956					0.451222	9355903			1126286	8471512	1126286	-13174623
0.449902	9518688					0.451722	9355966			1127535	8469007	1127535	-13171352
0.450402	9517913					0.452221	9356028			1128784	8465595	1128784	-13170971
0.450901	9517967					0.452721	9356091			1130034	8466463	1130034	-13171874
0.451401	951884					0.453221	9356153			1131283	8468838	1131283	-13175555
0.451901	952085					0.45372	9356216			1132532	8466211	1132532	-13179649
0.4524	9522446					0.45422	9356279			1133782	8462675	1133782	-13184299
0.4529	9522813					0.45472	9356342			1135031	8464867	1135031	-13186604
0.4534	9522655					0.45522	9356405			113628	846584	113628	-13189713
0.4539	9522396					0.455719	9356468			1137529	8461869	1137529	-13193187
0.454399	9523174					0.456219	9356532			1138779	8459996	1138779	-13197021
0.454899	9524918					0.456719	9356595			1140028	846061	1140028	-13199589
0.455399	9526357					0.457218	9356658			1141277	845735	1141277	-13199071
0.455898	9527727					0.457718	9356721			1142527	8455394	1142527	-13196797
0.456398	9528533					0.458218	9356784			1143776	8457699	1143776	-13194355
0.456898	952855					0.458717	9356848			1145025	846078	1145025	-13192392
0.457397	952796					0.459217	9356911			1146274	845974	1146274	-13192172
0.457897	9527473					0.459717	9356974			1147524	8458475	1147524	-13195579
0.458397	9527984					0.460216	9357037			1148773	8457829	1148773	-13198874
0.458896	9530188					0.460716	93571			1150022	84508	1150022	-13199456
0.459396	9532963					0.461216	9357163			1151272	844259	1151272	-13198184
0.459896	9533314					0.461716	9357226			1152521	8438955	1152521	-13195443
0.460396	9530845					0.462215	935729			115377	843461	115377	-13190673
0.460895	9526185					0.462715	9357353			1155019	8431069	1155019	-13187566
0.461395	9521311					0.463215	9357416			1156269	843291	1156269	-13189326
0.461895	9519764					0.463714	9357479			1157518	843505	1157518	-13193342
0.462394	9519813					0.464214	9357543			1158767	8431084	1158767	-13196115
0.462894	9520411					0.464714	9357606			1160017	8427817	1160017	-13196684
0.463394	9520964					0.465213	935767			1161266	8428352	1161266	-1319786
0.463893	9520267					0.465713	9357733			1162515	8428012	1162515	-13198514
0.464393	951872					0.466213	9357796			1163764	8426802	1163764	-13198992
0.464893	9516678					0.466712	935786			1165014	8429982	1165014	-13200253
0.465392	9514179					0.467212	9357924			1166263	8430516	1166263	-13201814
0.465892	9510945					0.467712	9357986			1167512	8427177	1167512	-13198876
0.466392	951303					0.468212	9358049			1168762	8423999	1168762	-13195628
0.466892	9515146					0.468711	9358113			1170011	8421924	1170011	-13193617
0.467391	9517784					0.469211	9358177			117126	8420368	117126	-13192231
0.467891	9519352					0.469711	935824			1172509	8419269	1172509	-13192895
0.468391	9517449					0.47021	9358304			1173759	8416823	1173759	-13198002
0.46889	9515731					0.47071	9358367			1175008	841904	1175008	-13202434
0.46939	9514941					0.47121	9358431			1176257	8422202	1176257	-13205632
0.46989	9514894					0.471709	9358495			1177507	8424164	1177507	-13208858
0.470389	9515378					0.472209	9358559			1178756	8422013	1178756	-13212177
0.470889	9515317					0.472709	9358622			1180005	8423501	1180005	-13212017
0.471389	951475					0.473208	9358685			1181255	8422465	1181255	-13210926
0.471888	9515223					0.473708	9358749			1182504	8414621	1182504	-13210252
0.472388	9515696					0.474208	9358812			1183753	8407312	1183753	-13208775
0.472888	9515151					0.474708	9358876			1185002	8407415	1185002	-13207535
0.473388	9514144					0.475207	935894			1186252	8410613	1186252	-13209102
0.473887	9512672					0.475707	9359004			1187501	8407804	1187501	-13209088
0.474387	9511317					0.476207	9359068			118875	8408495	118875	-13209693
0.474887	9510221					0.476706	9359132			1189999	8411417	1189999	-13211864
0.475386	9508539					0.477206	9359196			1191249	8413247	1191249	-13214621
0.475886	9506497					0.477706	9359259			1192498	8410414	1192498	-13214119
0.476386	9504394					0.478205	9359323			1193747	8413831	1193747	-13212564
0.476885	9502398					0.478705	9359386			1194997	841309	1194997	-13208117
0.477385	9501383					0.479205	935945			1196246	8410743	1196246	-13204877
0.477885	9500533					0.479704	9359514			1197495	8410913	1197495	-13201596
0.478384	9500368					0.480204	9359578			1198744	8411108	1198744	-13199904
0.478884	9500806					0.480704	9359642			1199994	840679	1199994	-1320127
0.479384	950203					0.481203	9359706			1201243	8402808	1201243	-13204063
0.479884	950343					0.481703	935977			1202492	8404289	1202492	-13204742
0.480383	9505106					0.482203	9359834			1203742	8406356	1203742	-13202892
0.480883	9506494					0.482703	9359898			1204991	8409082	1204991	-13201504
0.481383	9507528					0.483202	9359962			120624	8410612	120624	-13201488
0.481882	9507659					0.483702	9360025			1207489	841413	1207489	-13202981
0.482382	9507225					0.484202	9360089			1208739	8420176	1208739	-13205633
0.482882	9506882					0.484701	9360153			1209988	8421379	1209988	-13208449
0.483381	9506921					0.485201	9360217			1211237	8419008	1211237	-13208033
0.483881	9508021					0.485701	9360281			1212487	8421275	1212487	-13205192
0.484381	950889					0.4862	9360346			1213736	8424575	1213736	-13202247
0.48488	9509316					0.4867	936041			1214985	8421916	1214985	-13199307
0.48538	950951					0.4872	9360474			1216234	8418811	1216234	-13198761
0.48588	9509267					0.4877	9360538			1217484	8418161	1217484	-13202974
0.48638	9508709					0.488199	9360601			1218733	8419064	1218733	-13206488
0.486879	9507888					0.488699	9360666			1219982	8420738	1219982	-13208632
0.487379	9506663					0.489199	936073			1221232	8421307	1221232	-1321171
0.487879	9505805					0.489698	9360794			1222481	8419494	1222481	-13213295
0.488378	9506042					0.490198	9360858			122373	8415064	122373	-13214073
0.488878	9506531					0.490698	9360923			122498	8411438	122498	-13216629
0.489378	9507289					0.491197	9360987			1226229	8404136	1226229	-13217546
0.489877	9507298					0.491697	9361052			1227478	8395515	1227478	-13216844
0.490377	950676					0.492197	9361115			1228727	8388579	1228727	-13214798
0.490877	9506632					0.492696	9361179			1229977	8388457	1229977	-13209023
0.491376	9507067					0.493196	9361244			1231226	8389736	1231226	-13205285
0.491876	9507846					0.493696	9361308			1232475	8395586	1232475	-13205427
0.492376	9508092					0.494195	9361373			1233724	8401788	1233724	-13206756
0.492876	9507024					0.494695	9361437			1234974	8408126	1234974	-13206412
0.493375	9505679					0.495195	9361437			1236223	8408626	1236223	-13208859
0.493875	9504755					0.495695	9361437			1237472	8407606	1237472	-13211235
0.494375	9504876					0.496194	9361437			1238722	8404896	1238722	-13209798
0.494874	9506289					0.496694	9361437			1239971	8403754	1239971	-13208481
0.495374	9507392					0.497194	9361437			124122	8408159	124122	-13211817
0.495874	9507944					0.497693	9361437			1242469	8412932	1242469	-1321152
0.496373	9507389					0.498193	9361437			1243719	841362	1243719	-13205996
0.496873	9505619					0.498693	9361437			1244968	8416453	1244968	-13201142
0.497373	9503385					0.499192	9361437			1246217	8419564	1246217	-13199278
0.497872	9501292					0.499692	9361437			1247467	8416608	1247467	-13197389
0.498372	9499808					0.500192	9361501			1248716	8415275	1248716	-13198487
0.498872	94998					0.500691	9361566			1249965	8415074	1249965	-131986
0.499372	9500968					0.501191	9361629			1251215	841359	1251215	-13199839
0.499871	9501996					0.501691	9361694			1252464	841206	1252464	-13201054
0.500371	9502283					0.502191	9361758			1253713	841213	1253713	-13199407
0.500871	9501268					0.50269	9361822			1254962	8411304	1254962	-13196172
0.50137	9499579					0.50319	9361887			1256212	8411909	1256212	-13195102
0.50187	9497933					0.50369	9361951			1257461	8414155	1257461	-13197068
0.50237	9497305					0.504189	9362016			125871	8415896	125871	-13197659
0.502869	9497716					0.504689	936208			1259959	8419775	1259959	-13197546
0.503369	9498126					0.505189	9362144			1261209	8421837	1261209	-13200306
0.503869	9498139					0.505688	9362208			1262458	8418882	1262458	-13205096
0.504368	9497808					0.506188	9362273			1263707	8417026	1263707	-13207929
0.504868	9496754					0.506688	9362338			1264957	8414728	1264957	-13209865
0.505368	949564					0.507187	9362402			1266206	8409614	1266206	-1320828
0.505867	9494768					0.507687	9362467			1267455	8408227	1267455	-13204279
0.506367	9494122					0.508187	9362532			1268705	8409842	1268705	-1320238
0.506867	9493652					0.508687	9362597			1269954	8408536	1269954	-1319972
0.507367	9493373					0.509186	936266			1271203	8407019	1271203	-13196135
0.507866	9494003					0.509686	9362725			1272452	8407109	1272452	-13196799
0.508366	9494856					0.510186	936279			1273702	8406319	1273702	-13198695
0.508866	9495685					0.510685	9362854			1274951	8404326	1274951	-13199249
0.509365	949628					0.511185	9362919			12762	8402111	12762	-1320237
0.509865	949662					0.511685	9362984			1277449	8403973	1277449	-13203449
0.510365	9497673					0.512184	9363049			1278699	8408442	1278699	-13203495
0.510864	9498906					0.512684	9363112			1279948	8410171	1279948	-1320351
0.511364	9499591					0.513184	9363177			1281197	8414441	1281197	-13199944
0.511864	9499917					0.513683	9363242			1282447	8422433	1282447	-13195096
0.512363	9499927					0.514183	9363306			1283696	8425136	1283696	-13194363
0.512863	9499907					0.514683	9363371			1284945	8421471	1284945	-13193604
0.513363	9500326					0.515183	9363436			1286194	841891	1286194	-13193645
0.513863	9500076					0.515682	9363501			1287444	841342	1287444	-1319579
0.514362	9499314					0.516182	9363565			1288693	8411499	1288693	-13196536
0.514862	9498532					0.516682	936363			1289942	8414108	1289942	-13196936
0.515362	9497835					0.517181	9363695			1291192	8416166	1291192	-13199327
0.515861	9497665					0.517681	9363759			1292441	8421415	1292441	-13201876
0.516361	9497558					0.518181	9363824			129369	842605	129369	-1320223
0.516861	9497705					0.51868	9363889			129494	8419792	129494	-13202348
0.51736	9498267					0.51918	9363954			1296189	841514	1296189	-13201694
0.51786	9499332					0.51968	9364018			1297438	8414254	1297438	-13199039
0.51836	9500432					0.520179	9364083			1298687	8408629	1298687	-13194696
0.51886	9500995					0.520679	9364148			1299937	8405584	1299937	-13192348
0.519359	9501209					0.521179	9364213			1301186	8405805	1301186	-13189698
0.519859	950118					0.521679	9364278			1302435	8401854	1302435	-13189307
0.520359	950094					0.522178	9364343			1303684	8400749	1303684	-13191341
0.520858	9500237					0.522678	9364408			1304934	8404277	1304934	-13194457
0.521358	9499394					0.523178	9364472			1306183	8407481	1306183	-13196555
0.521858	9498534					0.523677	9364537			1307432	8408097	1307432	-13198228
0.522357	9498515					0.524177	9364602			1308682	8410061	1308682	-13198707
0.522857	9498901					0.524677	9364667			1309931	8411527	1309931	-13197467
0.523357	9498928					0.525176	9364732			131118	8409775	131118	-13196625
0.523856	9498931					0.525676	9364797			131243	8410347	131243	-13195519
0.524356	9496939					0.526176	9364862			1313679	8417242	1313679	-13193795
0.524856	9495216					0.526675	9364927			1314928	8428472	1314928	-13192959
0.525356	949384					0.527175	9364992			1316177	8435687	1316177	-13193865
0.525855	9492736					0.527675	9365057			1317427	8438558	1317427	-13194602
0.526355	9492142					0.528175	9365122			1318676	8440131	1318676	-13195467
0.526855	9492073					0.528674	9365188			1319925	8438536	1319925	-13197162
0.527354	9492137					0.529174	9365252			1321175	8432288	1321175	-13197809
0.527854	9492237					0.529674	9365317			1322424	842753	1322424	-1319514
0.528354	9492104					0.530173	9365382			1323673	8427475	1323673	-1319121
0.528853	9490923					0.530673	9365447			1324922	8427278	1324922	-13189135
0.529353	9489695					0.531173	9365513			1326172	8425597	1326172	-13189239
0.529853	9487918					0.531672	9365578			1327421	8422811	1327421	-13191027
0.530352	9487101					0.532172	9365643			132867	8422086	132867	-13192091
0.530852	9487188					0.532672	9365707			1329919	8424033	1329919	-13193163
0.531352	9487317					0.533171	9365772			1331169	8422066	1331169	-13194193
0.531851	9487439					0.533671	9365838			1332418	8420289	1332418	-13191545
0.532351	9486983					0.534171	9365903			1333667	8423341	1333667	-13186695
0.532851	9486548					0.534671	9365968			1334917	8424296	1334917	-131839
0.533351	9486876					0.53517	9366033			1336166	8418522	1336166	-13184226
0.53385	9487632					0.53567	9366098			1337415	8413836	1337415	-13184619
0.53435	9488317					0.53617	9366163			1338665	8409772	1338665	-13186794
0.53485	9488846					0.536669	9366229			1339914	8407814	1339914	-13188612
0.535349	9488624					0.537169	9366294			1341163	8411004	1341163	-13190737
0.535849	9488696					0.537669	9366359			1342412	8415664	1342412	-1319132
0.536349	9489137					0.538168	9366425			1343662	8422634	1343662	-13191574
0.536848	9489523					0.538668	9366489			1344911	8429462	1344911	-13191209
0.537348	94898					0.539168	9366555			134616	8429555	134616	-13190845
0.537848	1949-09-01					0.539667	936662			1347409	8425844	1347409	-13188118
0.538347	9490253					0.540167	9366686			1348659	8425536	1348659	-13184294
0.538847	9490798					0.540667	9366751			1349908	8427493	1349908	-13181293
0.539347	9491102					0.541167	9366816			1351157	8429083	1351157	-13181364
0.539847	9490491					0.541666	9366881			1352407	8432951	1352407	-13182282
0.540346	9489917					0.542166	9366947			1353656	8439147	1353656	-13184249
0.540846	9489573					0.542666	9367012			1354905	8443195	1354905	-13186308
0.541346	9489716					0.543165	9367077			1356155	8444669	1356155	-13188112
0.541845	949011					0.543665	9367143			1357404	8445374	1357404	-13188121
0.542345	9489651					0.544165	9367208			1358653	8446999	1358653	-13185601
0.542845	9488054					0.544664	9367273			1359902	8445146	1359902	-13184751
0.543344	9486555					0.545164	9367338			1361152	8435343	1361152	-13185352
0.543844	948544					0.545664	9367404			1362401	8426079	1362401	-13182866
0.544344	9485374					0.546163	936747			136365	8421947	136365	-13181933
0.544843	9485642					0.546663	9367535			13649	8417739	13649	-13185346
0.545343	9485594					0.547163	9367599			1366149	8412447	1366149	-13186593
0.545843	9485045					0.547662	9367665			1367398	8412609	1367398	-13184978
0.546343	9483457					0.548162	9367731			1368647	8415646	1368647	-13186129
0.546842	948175					0.548662	9367796			1369897	8417271	1369897	-13188088
0.547342	9480162					0.549162	9367861			1371146	8416566	1371146	-13188743
0.547842	9479257					0.549661	9367927			1372395	8415039	1372395	-13187942
0.548341	9479637					0.550161	9367992			1373644	8415249	1373644	-13186096
0.548841	9481252					0.550661	9368057			1374894	841631	1374894	-13184048
0.549341	9482917					0.55116	9368123			1376143	8417372	1376143	-13180621
0.54984	9483887					0.55166	9368189			1377392	8420766	1377392	-13177976
0.55034	9483732					0.55216	9368254			1378642	842672	1378642	-13181848
0.55084	9482512					0.552659	936832			1379891	8430703	1379891	-13189627
0.55134	9481751					0.553159	9368385			138114	8430155	138114	-13195437
0.551839	9481944					0.553659	9368451			138239	8427017	138239	-13199046
0.552339	9482944					0.554159	9368516			1383639	8423925	1383639	-1319854
0.552839	9484421					0.554658	9368582			1384888	842257	1384888	-13192461
0.553338	9485837					0.555158	9368648			1386137	8421844	1386137	-13185867
0.553838	9486646					0.555658	9368712			1387387	8420052	1387387	-13185926
0.554338	9486652					0.556157	9368778			1388636	8415057	1388636	-13188689
0.554837	9486918					0.556657	9368844			1389885	8413914	1389885	-1319057
0.555337	9488006					0.557157	936891			1391135	8415837	1391135	-13191611
0.555837	948988					0.557656	9368975			1392384	8418649	1392384	-13190975
0.556336	9492168					0.558156	936904			1393633	8425472	1393633	-13184013
0.556836	9493807					0.558656	9369106			1394882	8433468	1394882	-13178196
0.557336	9493749					0.559155	9369171			1396132	8432545	1396132	-13177958
0.557835	9493156					0.559655	9369237			1397381	8429843	1397381	-13180437
0.558335	9492064					0.560155	9369303			139863	8428909	139863	-13186372
0.558835	9490552					0.560655	9369369			139988	8426577	139988	-13190374
0.559335	9488071					0.561154	9369433			1401129	8425511	1401129	-13189076
0.559834	9485252					0.561654	9369499			1402378	8428079	1402378	-13189492
0.560334	948249					0.562154	9369565			1403627	8429199	1403627	-13189942
0.560834	9481277					0.562653	9369631			1404877	8429144	1404877	-13186816
0.561333	9481638					0.563153	9369697			1406126	8429993	1406126	-13185118
0.561833	9481387					0.563653	9369761			1407375	8432384	1407375	-13186782
0.562333	9480755					0.564152	9369827			1408625	843312	1408625	-13185943
0.562832	947912					0.564652	9369893			1409874	8433786	1409874	-13184737
0.563332	947797					0.565152	9369959			1411123	8435102	1411123	-13185053
0.563832	9478253					0.565651	9370025			1412372	843545	1412372	-1318716
0.564331	9479022					0.566151	937009			1413622	8432573	1413622	-13189057
0.564831	9480111					0.566651	9370156			1414871	8428167	1414871	-13189816
0.565331	9482162					0.567151	9370222			141612	8424093	141612	-13191605
0.565831	9484811					0.56765	9370287			141737	8419407	141737	-13196009
0.56633	9487037					0.56815	9370353			1418619	8414908	1418619	-13200157
0.56683	9488558					0.56865	9370419			1419868	8411526	1419868	-13201968
0.56733	9487311					0.569149	9370484			1421117	8412482	1421117	-13203133
0.567829	9485395					0.569649	937055			1422367	8415424	1422367	-13201821
0.568329	9482734					0.570149	9370616			1423616	8414178	1423616	-13196836
0.568829	9480419					0.570648	9370682			1424865	8413582	1424865	-13192891
0.569328	9478868					0.571148	9370748			1426115	8418478	1426115	-13191227
0.569828	947777					0.571648	9370813			1427364	8424119	1427364	-13189379
0.570328	9477335					0.572147	9370879			1428613	8430544	1428613	-13188549
0.570827	9476665					0.572647	9370945			1429862	8440705	1429862	-13187621
0.571327	9475838					0.573147	9371011			1431112	8448612	1431112	-13184649
0.571827	9474485					0.573646	9371077			1432361	8451302	1432361	-13181302
0.572327	947299					0.574146	9371142			143361	8449617	143361	-13179761
0.572826	9472184					0.574646	9371208			143486	8444359	143486	-1317906
0.573326	9471591					0.575146	9371274			1436109	844001	1436109	-13178638
0.573826	9473018					0.575645	937134			1437358	8435906	1437358	-13179128
0.574325	9475108					0.576145	9371406			1438607	8430899	1438607	-13181268
0.574825	9477684					0.576645	9371471			1439857	8429054	1439857	-13183025
0.575325	9480246					0.577144	9371538			1441106	8431924	1441106	-13183585
0.575824	9482685					0.577644	9371604			1442355	8434844	1442355	-13184529
0.576324	9484243					0.578144	937167			1443605	8435947	1443605	-13186278
0.576824	9485594					0.578643	9371736			1444854	8438231	1444854	-1318732
0.577323	9486112					0.579143	9371801			1446103	8440735	1446103	-13188258
0.577823	9486434					0.579643	9371867			1447352	8442809	1447352	-13189655
0.578323	9487384					0.580142	9371933			1448602	8442007	1448602	-13190455
0.578823	9488402					0.580642	9371999			1449851	8442278	1449851	-13188452
0.579322	9489945					0.581142	9372065			14511	8442991	14511	-13185987
0.579822	9490263					0.581642	937213			145235	84423	145235	-13183738
0.580322	9489494					0.582141	9372196			1453599	8438193	1453599	-13182705
0.580821	9488078					0.582641	9372263			1454848	8435104	1454848	-13183051
0.581321	948549					0.583141	9372329			1456097	84345	1456097	-13186804
0.581821	9483068					0.58364	9372395			1457347	8433755	1457347	-13188836
0.58232	9480598					0.58414	937246			1458596	8432116	1458596	-13189154
0.58282	9476778					0.58464	9372526			1459845	8433912	1459845	-13187651
0.58332	947263					0.585139	9372592			1461095	843658	1461095	-13183985
0.583819	9469337					0.585639	9372658			1462344	8437153	1462344	-1318171
0.584319	946606					0.586139	9372724			1463593	8436124	1463593	-13182576
0.584819	9464363					0.586639	9372789			1464842	8435008	1464842	-13184927
0.585319	9462427					0.587138	9372856			1466092	8433242	1466092	-1318548
0.585818	9460274					0.587638	9372922			1467341	842906	1467341	-13186332
0.586318	945821					0.588138	9372988			146859	8428311	146859	-13187965
0.586818	9456818					0.588637	9373054			146984	8433849	146984	-13188076
0.587317	9456844					0.589137	9373119			1471089	8439478	1471089	-13188239
0.587817	9457096					0.589637	9373185			1472338	8440657	1472338	-13191444
0.588317	9457142					0.590136	9373251			1473587	8440292	1473587	-13195197
0.588816	9457458					0.590636	9373318			1474837	8439046	1474837	-13196299
0.589316	9459384					0.591136	9373384			1476086	8435583	1476086	-13196398
0.589816	9461532					0.591635	9373449			1477335	8432983	1477335	-13196237
0.590315	9465208					0.592135	9373516			1478585	8431997	1478585	-13193791
0.590815	946845					0.592635	9373582			1479834	8435052	1479834	-13190488
0.591315	9470894					0.593135	9373648			1481083	8440048	1481083	-131876
0.591815	9473083					0.593634	9373713			1482332	8442884	1482332	-13185668
0.592314	9474426					0.594134	937378			1483582	8443592	1483582	-13186041
0.592814	9475389					0.594634	9373846			1484831	8445512	1484831	-13186544
0.593314	9475964					0.595133	9373912			148608	8446629	148608	-13186473
0.593813	9475471					0.595633	9373978			148733	8443475	148733	-13187065
0.594313	9474062					0.596133	9374044			1488579	8439041	1488579	-13186992
0.594813	9473036					0.596632	937411			1489828	8436862	1489828	-13185864
0.595312	9472148					0.597132	9374176			1491077	8435611	1491077	-13186721
0.595812	9471667					0.597632	9374242			1492327	8434546	1492327	-1319074
0.596312	9470409					0.598131	9374308			1493576	8435507	1493576	-13192601
0.596811	9467996					0.598631	9374374			1494825	843503	1494825	-13191652
0.597311	9466203					0.599131	937444			1496075	8434221	1496075	-13191942
0.597811	9465766					0.59963	9374506			1497324	8434495	1497324	-13192682
0.598311	9465895					0.60013	9374572			1498573	8432528	1498573	-13191459
0.59881	9466198					0.60063	9374639			1499822	8429356	1499822	-1319278
0.59931	9466005					0.60113	9374704			1501072	842737	1501072	-13195251
0.59981	9465981					0.601629	9374771			1502321	8421559	1502321	-13194732
0.600309	9467561					0.602129	9374837			150357	8417773	150357	-13192586
0.600809	9469128					0.602629	9374903			150482	8419812	150482	-13188334
0.601309	9470296					0.603128	9374969			1506069	8425457	1506069	-13183424
0.601808	9471035					0.603628	9375035			1507318	8430818	1507318	-13181014
0.602308	9471392					0.604128	9375102			1508567	8438013	1508567	-13178842
0.602808	947204					0.604627	9375168			1509817	8441257	1509817	-13177552
0.603307	9472809					0.605127	9375234			1511066	8436975	1511066	-13179788
0.603807	9472546					0.605627	93753			1512315	8431465	1512315	-13180743
0.604307	9471637					0.606126	9375366			1513565	8431848	1513565	-13180271
0.604807	9470032					0.606626	9375432			1514814	8430776	1514814	-13181281
0.605306	9468211					0.607126	9375498			1516063	8428134	1516063	-1318201
0.605806	9467034					0.607626	9375565			1517312	8427236	1517312	-13182401
0.606306	9466501					0.608125	937563			1518562	842694	1518562	-13185276
0.606805	9467229					0.608625	9375696			1519811	8422275	1519811	-1319011
0.607305	9468507					0.609125	9375763			152106	8418199	152106	-13192567
0.607805	9469903					0.609624	9375829			152231	8419574	152231	-13193085
0.608304	9470092					0.610124	9375895			1523559	8422892	1523559	-13192981
0.608804	9468627					0.610624	9375961			1524808	8425851	1524808	-13191185
0.609304	9466862					0.611123	9376027			1526057	8425051	1526057	-13188127
0.609803	9465233					0.611623	9376094			1527307	8420945	1527307	-13186699
0.610303	9464542					0.612123	937616			1528556	8417036	1528556	-13186373
0.610803	9465261					0.612622	9376225			1529805	8412028	1529805	-13184407
0.611303	9466989					0.613122	9376292			1531055	8407964	1531055	-1318184
0.611802	9469091					0.613622	9376358			1532304	8408648	1532304	-13179547
0.612302	9470573					0.614122	9376425			1533553	8413974	1533553	-13177068
0.612802	94709					0.614621	9376491			1534802	8416924	1534802	-13177554
0.613301	9469753					0.615121	9376491			1536052	8417069	1536052	-13181841
0.613801	9468006					0.615621	9376491			1537301	841884	1537301	-13186724
0.614301	9466343					0.61612	9376491			153855	8425241	153855	-13190912
0.6148	946583					0.61662	9376491			15398	8431005	15398	-13194583
0.6153	9466647					0.61712	9376491			1541049	8431257	1541049	-13195601
0.6158	9468064					0.617619	9376491			1542298	8430355	1542298	-13192843
0.616299	9470089					0.618119	9376491			1543548	8429792	1543548	-13190307
0.616799	9470495					0.618619	9376491			1544797	8426791	1544797	-13188864
0.617299	9469834					0.619119	9376491			1546046	8421596	1546046	-13185529
0.617799	9467721					0.619618	9376491			1547295	8422177	1547295	-13181153
0.618298	946449					0.620118	9376556			1548545	8428428	1548545	-13178877
0.618798	9462215					0.620618	9376623			1549794	8434591	1549794	-13177786
0.619298	9460412					0.621117	937669			1551043	8436001	1551043	-13178759
0.619797	9460944					0.621617	9376756			1552292	8435424	1552292	-13182022
0.620297	9462292					0.622117	9376822			1553542	8434536	1553542	-13185894
0.620797	9463577					0.622616	9376888			1554791	8429605	1554791	-13189725
0.621296	946483					0.623116	9376955			155604	8421542	155604	-13191126
0.621796	9466049					0.623616	9377021			155729	841776	155729	-13190013
0.622296	9466615					0.624115	9377087			1558539	8418278	1558539	-13190129
0.622795	9466808					0.624615	9377153			1559788	8417481	1559788	-13189373
0.623295	9466203					0.625115	9377219			1561037	8414425	1561037	-13186145
0.623795	9465323					0.625614	9377286			1562287	8412464	1562287	-13184096
0.624295	9466439					0.626114	9377352			1563536	8410259	1563536	-13182725
0.624794	946809					0.626614	9377419			1564785	8409005	1564785	-13181077
0.625294	9470088					0.627114	9377484			1566035	8410944	1566035	-1318346
0.625794	947086					0.627613	937755			1567284	8415925	1567284	-13186387
0.626293	947002					0.628113	9377617			1568533	8419194	1568533	-13187811
0.626793	9469016					0.628613	9377683			1569782	8419959	1569782	-13189166
0.627293	9468275					0.629112	9377749			1571032	8419803	1571032	-13191491
0.627792	9467624					0.629612	9377815			1572281	842063	1572281	-13193028
0.628292	9466992					0.630112	9377882			157353	8422099	157353	-13191485
0.628792	9465965					0.630611	9377948			157478	842193	157478	-13190252
0.629291	9464859					0.631111	9378014			1576029	8418816	1576029	-13189753
0.629791	946484					0.631611	937808			1577278	8415714	1577278	-13189248
0.630291	9464988					0.63211	9378147			1578527	8414002	1578527	-13189005
0.630791	946651					0.63261	9378213			1579777	8410764	1579777	-13191582
0.63129	9468073					0.63311	9378279			1581026	8412536	1581026	-13194854
0.63179	9469453					0.63361	9378345			1582275	8418663	1582275	-13197266
0.63229	9470347					0.634109	9378412			1583525	8418118	1583525	-13197974
0.632789	9469861					0.634609	9378478			1584774	8412785	1584774	-13196148
0.633289	9468921					0.635109	9378544			1586023	8409397	1586023	-13192741
0.633789	9467887					0.635608	9378611			1587273	840392	1587273	-13189352
0.634288	9467748					0.636108	9378677			1588522	8398958	1588522	-13186361
0.634788	9468384					0.636608	9378743			1589771	8399419	1589771	-13184226
0.635288	9469646					0.637107	9378809			159102	8400529	159102	-13183345
0.635787	947092					0.637607	9378876			159227	840183	159227	-13183173
0.636287	9471816					0.638107	9378942			1593519	8404964	1593519	-13183187
0.636787	947196					0.638606	9379008			1594768	8408648	1594768	-13183591
0.637287	9471213					0.639106	9379074			1596017	8412054	1596017	-13185235
0.637786	947076					0.639606	9379141			1597267	8413429	1597267	-13188394
0.638286	9471267					0.640106	9379208			1598516	8412682	1598516	-13191074
0.638786	9473315					0.640605	9379273			1599765	8413093	1599765	-13191921
0.639285	9475806					0.641105	937934			1601015	8411406	1601015	-13191184
0.639785	9477851					0.641605	9379406			1602264	8407504	1602264	-13190245
0.640285	9479392					0.642104	9379473			1603513	8406753	1603513	-13188778
0.640784	9479568					0.642604	9379539			1604762	840943	1604762	-13187116
0.641284	9479673					0.643104	9379605			1606012	8409623	1606012	-13187031
0.641784	9478831					0.643603	9379672			1607261	8409652	1607261	-1318717
0.642283	9477962					0.644103	9379738			160851	8415695	160851	-13184764
0.642783	9477305					0.644603	9379805			160976	8422379	160976	-13181149
0.643283	9476713					0.645103	9379871			1611009	8423565	1611009	-13179105
0.643783	9476308					0.645602	9379937			1612258	8423749	1612258	-13178195
0.644282	9474998					0.646102	9380003			1613508	8424713	1613508	-13179154
0.644782	9473455					0.646602	938007			1614757	8420269	1614757	-13181997
0.645282	9472266					0.647101	9380136			1616006	841321	1616006	-13185003
0.645781	9471725					0.647601	9380202			1617255	8409826	1617255	-1318578
0.646281	9471712					0.648101	9380268			1618505	8408122	1618505	-13186752
0.646781	9471607					0.6486	9380335			1619754	8405561	1619754	-1318789
0.64728	9471015					0.6491	9380402			1621003	8405698	1621003	-13187278
0.64778	9470673					0.6496	9380467			1622252	8408528	1622252	-13186992
0.64828	9471059					0.650099	9380534			1623502	8410423	1623502	-13188346
0.648779	9471289					0.650599	93806			1624751	8408079	1624751	-13189106
0.649279	9470921					0.651099	9380667			1626	840511	1626	-13185533
0.649779	9470347					0.651598	9380733			162725	8403738	162725	-13181878
0.650279	9469831					0.652098	9380799			1628499	840145	1628499	-13179324
0.650778	947028					0.652598	9380866			1629748	840138	1629748	-13175636
0.651278	9471568					0.653098	9380932			1630998	8403364	1630998	-13172393
0.651778	9472242					0.653597	9380999			1632247	8406977	1632247	-13172697
0.652277	9472587					0.654097	9381064			1633496	8410924	1633496	-13174059
0.652777	9472181					0.654597	9381131			1634745	8412024	1634745	-13174216
0.653277	9471835					0.655096	9381197			1635995	841113	1635995	-13176435
0.653776	9472011					0.655596	9381264			1637244	841182	1637244	-13180961
0.654276	9472237					0.656096	938133			1638493	841296	1638493	-13184614
0.654776	9472672					0.656595	9381396			1639742	8413582	1639742	-13188284
0.655275	9473494					0.657095	9381462			1640992	8414566	1640992	-13191717
0.655775	947441					0.657595	9381529			1642241	8414735	1642241	-13191462
0.656275	9474852					0.658094	9381596			164349	8412586	164349	-13188841
0.656775	947433					0.658594	9381661			164474	8409625	164474	-13186219
0.657274	9472381					0.659094	9381727			1645989	8407604	1645989	-13183931
0.657774	9470009					0.659594	9381794			1647238	840688	1647238	-13181709
0.658274	9467122					0.660093	9381861			1648487	8406918	1648487	-13181013
0.658773	9464614					0.660593	9381927			1649737	8408188	1649737	-1318054
0.659273	9462798					0.661093	9381993			1650986	8413654	1650986	-13178391
0.659773	9461874					0.661592	9382059			1652235	842001	1652235	-13175655
0.660272	9462287					0.662092	9382126			1653485	842285	1653485	-13174418
0.660772	9462616					0.662592	9382193			1654734	842541	1654734	-13174176
0.661272	94623					0.663091	9382258			1655983	8427621	1655983	-13175404
0.661771	9460211					0.663591	9382325			1657233	8424595	1657233	-13176398
0.662271	9457293					0.664091	9382391			1658482	8418954	1658482	-13176551
0.662771	9455108					0.66459	9382458			1659731	8415436	1659731	-13179293
0.663271	9453295					0.66509	9382524			166098	8412626	166098	-13182094
0.66377	9453103					0.66559	938259			166223	8411154	166223	-13182408
0.66427	9453551					0.66609	9382657			1663479	8409864	1663479	-13183662
0.66477	9454576					0.666589	9382723			1664728	8409958	1664728	-13184202
0.665269	9455805					0.667089	938279			1665977	8414147	1665977	-1318139
0.665769	945686					0.667589	9382856			1667227	8413492	1667227	-13180118
0.666269	9456961					0.668088	9382922			1668476	8407959	1668476	-13180394
0.666768	9455931					0.668588	9382989			1669725	8405587	1669725	-13181325
0.667268	9454302					0.669088	9383055			1670975	8404797	1670975	-13185046
0.667768	9452264					0.669587	9383121			1672224	8400433	1672224	-13187064
0.668267	9452209					0.670087	9383188			1673473	839976	1673473	-13186213
0.668767	9453592					0.670587	9383254			1674723	840162	1674723	-13185897
0.669267	9455567					0.671086	938332			1675972	8401826	1675972	-13184624
0.669767	9457458					0.671586	9383387			1677221	8400523	1677221	-13180739
0.670266	9457928					0.672086	9383453			167847	8398685	167847	-1317798
0.670766	9457941					0.672586	9383519			167972	8399051	167972	-13178066
0.671266	9459294					0.673085	9383585			1680969	8401518	1680969	-13177825
0.671765	9461444					0.673585	9383652			1682218	8403264	1682218	-13179144
0.672265	9463803					0.674085	9383718			1683468	8403876	1683468	-13181978
0.672765	9465335					0.674584	9383784			1684717	8407744	1684717	-13182695
0.673264	9465159					0.675084	9383851			1685966	8411916	1685966	-13182469
0.673764	9464919					0.675584	9383917			1687215	841346	1687215	-13183805
0.674264	9464933					0.676083	9383984			1688465	8413363	1688465	-13185591
0.674763	94659					0.676583	9384049			1689714	8411814	1689714	-13184831
0.675263	9467338					0.677083	9384116			1690963	8407862	1690963	-13184249
0.675763	9468306					0.677582	9384183			1692212	8407022	1692212	-13183878
0.676262	9469072					0.678082	9384249			1693462	8405462	1693462	-13181486
0.676762	9469642					0.678582	9384315			1694711	8404182	1694711	-13178625
0.677262	9469079					0.679082	9384381			169596	8407012	169596	-13177899
0.677762	9467607					0.679581	9384448			169721	8409954	169721	-13177241
0.678261	9465869					0.680081	9384514			1698459	8408187	1698459	-13178739
0.678761	9464071					0.680581	9384581			1699708	8406507	1699708	-13182976
0.679261	9464438					0.68108	9384647			1700958	8407573	1700958	-13186949
0.67976	9465716					0.68158	9384713			1702207	8406451	1702207	-13188037
0.68026	946589					0.68208	9384779			1703456	8403271	1703456	-13188761
0.68076	9464775					0.682579	9384846			1704705	8402086	1704705	-13188025
0.681259	9462349					0.683079	9384912			1705955	8401938	1705955	-13183441
0.681759	945965					0.683579	9384978			1707204	8398937	1707204	-13179455
0.682259	9461711					0.684078	9385044			1708453	8396121	1708453	-13179281
0.682759	9464928					0.684578	9385111			1709702	8398492	1709702	-13179435
0.683258	9468295					0.685078	9385178			1710952	8403578	1710952	-13182243
0.683758	9470616					0.685578	9385243			1712201	8408259	1712201	-13186787
0.684258	9470771					0.686077	938531			171345	8413165	171345	-13187775
0.684757	9470696					0.686577	9385376			17147	8416265	17147	-13186772
0.685257	9470662					0.687077	9385443			1715949	8413059	1715949	-13186494
0.685757	9470237					0.687576	9385509			1717198	8406391	1717198	-13183818
0.686256	946987					0.688076	9385575			1718448	8400992	1718448	-13179598
0.686756	9471225					0.688576	9385642			1719697	8397986	1719697	-13179909
0.687256	9472808					0.689075	9385708			1720946	8399888	1720946	-1318325
0.687755	9473896					0.689575	9385775			1722195	8403749	1722195	-13183546
0.688255	9472282					0.690075	9385841			1723445	8407228	1723445	-13184614
0.688755	9467719					0.690574	9385907			1724694	8411491	1724694	-13189196
0.689255	9463973					0.691074	9385973			1725943	8412005	1725943	-13191339
0.689754	9462673					0.691574	938604			1727193	8408539	1727193	-13190841
0.690254	9464402					0.692074	9386106			1728442	8407332	1728442	-13192161
0.690754	9466805					0.692573	9386172			1729691	8407285	1729691	-13194547
0.691253	9468372					0.693073	9386238			173094	8404888	173094	-13194953
0.691753	9469369					0.693573	9386305			173219	8406998	173219	-13193926
0.692253	9470845					0.694072	9386372			1733439	8414758	1733439	-13191463
0.692752	9472341					0.694572	9386437			1734688	8417312	1734688	-13190319
0.693252	947434					0.695072	9386503			1735937	8414365	1735937	-13192225
0.693752	9476707					0.695571	938657			1737187	8412406	1737187	-13192249
0.694251	9479423					0.696071	9386637			1738436	8409365	1738436	-13193305
0.694751	9482162					0.696571	9386703			1739685	8405032	1739685	-13196786
0.695251	948461					0.69707	9386768			1740935	8405739	1740935	-13199369
0.695751	9484154					0.69757	9386835			1742184	8412908	1742184	-13195922
0.69625	9482965					0.69807	9386902			1743433	8419149	1743433	-13190822
0.69675	9481463					0.69857	9386968			1744683	8421765	1744683	-13186866
0.69725	9479871					0.699069	9387033			1745932	8423309	1745932	-13185104
0.697749	9479657					0.699569	93871			1747181	8423099	1747181	-13184686
0.698249	9479378					0.700069	9387167			174843	8422115	174843	-13184811
0.698749	9477943					0.700568	9387233			174968	842336	174968	-13188705
0.699248	947603					0.701068	9387299			1750929	8423285	1750929	-13192683
0.699748	9473705					0.701568	9387365			1752178	8422201	1752178	-13192745
0.700248	9471615					0.702067	9387432			1753428	841939	1753428	-13192744
0.700747	9470276					0.702567	9387498			1754677	8414276	1754677	-13193716
0.701247	9469103					0.703067	9387564			1755926	8409206	1755926	-13191498
0.701747	9468035					0.703566	938763			1757175	8407887	1757175	-13190154
0.702246	9467404					0.704066	9387697			1758425	8408972	1758425	-13190092
0.702746	9467228					0.704566	9387763			1759674	841046	1759674	-13187388
0.703246	9467601					0.705066	9387763			1760923	8413169	1760923	-13185819
0.703746	9467792					0.705565	9387763			1762173	8416995	1762173	-13183028
0.704245	9466815					0.706065	9387763			1763422	8419344	1763422	-13177609
0.704745	9466154					0.706565	9387763			1764671	8417441	1764671	-13176946
0.705245	9466419					0.707064	9387763			176592	8413754	176592	-13179265
0.705744	9467159					0.707564	9387763			176717	841103	176717	-13181007
0.706244	9468801					0.708064	9387763			1768419	840924	1768419	-13186412
0.706744	9469845					0.708563	9387763			1769668	8409169	1769668	-13192911
0.707243	9470822					0.709063	9387763			1770918	8412942	1770918	-13193094
0.707743	9472912					0.709563	9387763			1772167	8417764	1772167	-13188765
0.708243	9475735					0.710062	9387829			1773416	8419652	1773416	-13185567
0.708742	947788					0.710562	9387896			1774665	8419162	1774665	-13182292
0.709242	947978					0.711062	9387961			1775915	8417298	1775915	-1317754
0.709742	9481					0.711562	9388028			1777164	8413478	1777164	-13177833
0.710242	9482795					0.712061	9388094			1778413	8409126	1778413	-13184202
0.710741	9485376					0.712561	938816			1779663	8407687	1779663	-13189109
0.711241	948772					0.713061	9388227			1780912	8408833	1780912	-13190757
0.711741	9489447					0.71356	9388292			1782161	8410662	1782161	-1319344
0.71224	9490237					0.71406	9388359			178341	8413081	178341	-13197862
0.71274	9490893					0.71456	9388425			178466	8416736	178466	-13199994
0.71324	9492249					0.715059	9388491			1785909	8418415	1785909	-13200145
0.713739	9493392					0.715559	9388557			1787158	8418226	1787158	-13198488
0.714239	9492946					0.716059	9388623			1788408	8417783	1788408	-13199677
0.714739	9491905					0.716558	938869			1789657	8414692	1789657	-13198581
0.715239	9489599					0.717058	9388756			1790906	8412163	1790906	-13194794
0.715738	948772					0.717558	9388822			1792155	8411343	1792155	-1319292
0.716238	9486466					0.718058	9388888			1793405	8410077	1793405	-13194234
0.716738	9485307					0.718557	9388954			1794654	8408872	1794654	-13191913
0.717237	9484416					0.719057	9389021			1795903	8411191	1795903	-13188498
0.717737	9483778					0.719557	9389087			1797153	8414805	1797153	-13186418
0.718237	9483305					0.720056	9389153			1798402	8418382	1798402	-13184069
0.718736	9483186					0.720556	9389219			1799651	8421056	1799651	-13185282
0.719236	9483697					0.721056	9389285			18009	8421286	18009	-13190051
0.719736	9483855					0.721555	9389352			180215	8418181	180215	-13192491
0.720235	948341					0.722055	9389418			1803399	8414511	1803399	-13193596
0.720735	9482301					0.722555	9389483			1804648	8413865	1804648	-13194295
0.721235	9480827					0.723054	938955			1805898	8415045	1805898	-13192372
0.721735	9480241					0.723554	9389616			1807147	8416761	1807147	-13188089
0.722234	9480228					0.724054	9389683			1808396	8417631	1808396	-1318794
0.722734	9482784					0.724554	9389749			1809645	841706	1809645	-13190601
0.723234	9487082					0.725053	9389814			1810895	8413097	1810895	-13190419
0.723733	9491201					0.725553	9389881			1812144	8407708	1812144	-13192338
0.724233	9494634					0.726053	9389947			1813393	8403647	1813393	-13198313
0.724733	949638					0.726552	9390014			1814643	8404348	1814643	-13200704
0.725232	9496532					0.727052	9390079			1815892	840595	1815892	-13201084
0.725732	9496139					0.727552	9390145			1817141	8405212	1817141	-1320282
0.726232	9494817					0.728051	9390212			181839	8405067	181839	-13200705
0.726731	9492805					0.728551	9390278			181964	8404486	181964	-13195472
0.727231	9491586					0.729051	9390345			1820889	8399689	1820889	-13191732
0.727731	9490864					0.72955	939041			1822138	8393318	1822138	-13189244
0.72823	9490318					0.73005	9390476			1823388	8392047	1823388	-13187738
0.72873	9488394					0.73055	9390543			1824637	8395322	1824637	-13187048
0.72923	9484222					0.73105	9390609			1825886	8401216	1825886	-13187322
0.72973	9479467					0.731549	9390675			1827135	8407701	1827135	-1318854
0.730229	9475035					0.732049	9390741			1828385	8413232	1828385	-13190821
0.730729	9472534					0.732549	9390807			1829634	8415271	1829634	-13194085
0.731229	9471197					0.733048	9390873			1830883	8414116	1830883	-13197373
0.731728	9470315					0.733548	9390939			1832133	8410686	1832133	-13198117
0.732228	9470023					0.734048	9391006			1833382	8406446	1833382	-13196404
0.732728	9471097					0.734547	9391071			1834631	8404802	1834631	-13193993
0.733227	9472626					0.735047	9391137			183588	8404322	183588	-1319119
0.733727	9474398					0.735547	9391203			183713	8402972	183713	-13188621
0.734227	9476195					0.736046	939127			1838379	8399644	1838379	-13187068
0.734726	9477845					0.736546	9391335			1839628	8400496	1839628	-13187285
0.735226	9479364					0.737046	9391401			1840878	8405248	1840878	-13185606
0.735726	9480639					0.737546	9391467			1842127	8409588	1842127	-13183619
0.736226	9481483					0.738045	9391533			1843376	8413098	1843376	-13181767
0.736725	9482135					0.738545	93916			1844625	8413992	1844625	-13181011
0.737225	9482332					0.739045	9391665			1845875	8414407	1845875	-13182115
0.737725	94821					0.739544	9391731			1847124	8413697	1847124	-13185946
0.738224	9481324					0.740044	9391797			1848373	8409909	1848373	-13189773
0.738724	9480441					0.740544	9391864			1849623	8404181	1849623	-13190184
0.739224	9480829					0.741043	939193			1850872	8400465	1850872	-1319014
0.739723	9481452					0.741543	9391995			1852121	8401758	1852121	-13190452
0.740223	9481885					0.742043	9392061			185337	8401559	185337	-13189513
0.740723	9482301					0.742542	9392128			185462	8402852	185462	-13187172
0.741223	9482783					0.743042	9392194			1855869	8408241	1855869	-13187751
0.741722	9483562					0.743542	939226			1857118	8412514	1857118	-13191197
0.742222	9484455					0.744042	9392326			1858368	8411333	1858368	-13194593
0.742722	9485488					0.744541	9392392			1859617	8411681	1859617	-13195996
0.743221	9486779					0.745041	9392458			1860866	8410935	1860866	-13194918
0.743721	9488733					0.745541	9392524			1862116	8406477	1862116	-13194989
0.744221	9490769					0.74604	9392591			1863365	8401005	1863365	-13190826
0.74472	9492058					0.74654	9392656			1864614	8396729	1864614	-13183431
0.74522	9492446					0.74704	9392722			1865863	8392573	1865863	-1317928
0.74572	9491951					0.747539	9392788			1867113	8390803	1867113	-13178884
0.746219	9491427					0.748039	9392854			1868362	8392486	1868362	-13176663
0.746719	9491603					0.748539	939292			1869611	8399768	1869611	-13176163
0.747219	9491798					0.749038	9392986			187086	8407518	187086	-13179975
0.747719	9491961					0.749538	9393052			187211	8409942	187211	-13183307
0.748218	9492118					0.750038	9393118			1873359	8409422	1873359	-13184251
0.748718	949227					0.750538	9393184			1874608	8405561	1874608	-13187641
0.749218	9492152					0.751037	939325			1875858	8396559	1875858	-13191093
0.749717	9492016					0.751537	9393315			1877107	8391141	1877107	-13189218
0.750217	9489678					0.752037	9393381			1878356	839266	1878356	-13185891
0.750717	9486769					0.752536	9393448			1879605	8394863	1879605	-13186106
0.751216	9484473					0.753036	9393514			1880855	8400732	1880855	-13186277
0.751716	9482488					0.753536	9393579			1882104	8407769	1882104	-13185986
0.752216	9483183					0.754035	9393645			1883353	8409276	1883353	-1318831
0.752715	9483438					0.754535	9393711			1884603	8408862	1884603	-13192934
0.753215	9483345					0.755035	9393777			1885852	840754	1885852	-13197638
0.753715	9482472					0.755534	9393843			1887101	8404493	1887101	-13199587
0.754214	9480679					0.756034	9393909			188835	8403905	188835	-13199587
0.754714	9478882					0.756534	9393974			18896	8405576	18896	-1319833
0.755214	9477102					0.757034	9394041			1890849	840604	1890849	-13195039
0.755714	9475722					0.757533	9394107			1892098	8405138	1892098	-1319014
0.756213	947533					0.758033	9394173			1893348	8406687	1893348	-13187143
0.756713	9477176					0.758533	9394238			1894597	8406234	1894597	-13188518
0.757213	9479088					0.759032	9394304			1895846	8402783	1895846	-13191792
0.757712	948151					0.759532	939437			1897095	8400611	1897095	-13193769
0.758212	948213					0.760032	9394436			1898345	8401917	1898345	-13195732
0.758712	9481612					0.760531	9394502			1899594	8405485	1899594	-13197152
0.759211	9480809					0.761031	9394567			1900843	8407095	1900843	-13195766
0.759711	9479784					0.761531	9394633			1902093	8406918	1902093	-13196147
0.760211	9480242					0.76203	9394699			1903342	8407659	1903342	-13200134
0.76071	9480627					0.76253	9394765			1904591	8409318	1904591	-13198233
0.76121	9479724					0.76303	9394831			1905841	8410519	1905841	-13192066
0.76171	9478153					0.76353	9394897			190709	8407896	190709	-13186473
0.76221	9476274					0.764029	9394962			1908339	8406652	1908339	-13181547
0.762709	9475088					0.764529	9395028			1909588	8405073	1909588	-1317641
0.763209	9477046					0.765029	9395094			1910838	8401763	1910838	-13177906
0.763709	9478635					0.765528	939516			1912087	8396552	1912087	-13183513
0.764208	9479828					0.766028	9395226			1913336	8396091	1913336	-13186651
0.764708	9480199					0.766528	9395291			1914585	8399105	1914585	-13185231
0.765208	947973					0.767027	9395357			1915835	8401114	1915835	-13184569
0.765707	9479773					0.767527	9395423			1917084	8401166	1917084	-1318558
0.766207	9479669					0.768027	9395489			1918333	8402296	1918333	-13184922
0.766707	9478714					0.768526	9395555			1919583	8407062	1919583	-13184543
0.767206	9478102					0.769026	939562			1920832	8410825	1920832	-13187955
0.767706	9478772					0.769526	9395686			1922081	8413546	1922081	-13190118
0.768206	9480228					0.770025	9395752			192333	8416887	192333	-13188728
0.768706	9483219					0.770525	9395818			192458	8419343	192458	-13188968
0.769205	9484282					0.771025	9395884			1925829	8415792	1925829	-131902
0.769705	948394					0.771525	9395949			1927078	8408548	1927078	-13187667
0.770205	9483349					0.772024	9396015			1928328	8404826	1928328	-1318559
0.770704	9482407					0.772524	939608			1929577	8403752	1929577	-13185588
0.771204	948215					0.773024	9396146			1930826	8401029	1930826	-13184631
0.771704	9482652					0.773523	9396212			1932076	8402267	1932076	-13183125
0.772203	9482616					0.774023	9396277			1933325	84061	1933325	-13183949
0.772703	9481626					0.774523	9396343			1934574	8405046	1934574	-13184458
0.773203	948101					0.775022	9396409			1935823	8404383	1935823	-1318279
0.773703	9480997					0.775522	9396475			1937073	8408231	1937073	-1318226
0.774202	9481096					0.776022	939654			1938322	8409591	1938322	-13182837
0.774702	9480503					0.776522	9396605			1939571	8408547	1939571	-13181904
0.775202	947843					0.777021	9396671			194082	8408645	194082	-13182432
0.775701	9475892					0.777521	9396737			194207	8408432	194207	-13185144
0.776201	9473836					0.778021	9396803			1943319	8406059	1943319	-13188476
0.776701	9472479					0.77852	9396868			1944568	8403045	1944568	-13190172
0.7772	947155					0.77902	9396934			1945818	8399402	1945818	-13192183
0.7777	9470368					0.77952	9396999			1947067	8396777	1947067	-13189643
0.7782	9469049					0.780019	9397065			1948316	8393274	1948316	-131879
0.778699	9468659					0.780519	9397131			1949566	83936	1949566	-13186829
0.779199	9468979					0.781019	9397196			1950815	8393613	1950815	-13186774
0.779699	9468509					0.781518	9397262			1952064	8395775	1952064	-13187385
0.780198	9467312					0.782018	9397327			1953313	8399513	1953313	-13189211
0.780698	9465991					0.782518	9397393			1954563	8401403	1954563	-13186594
0.781198	946511					0.783018	9397459			1955812	8399794	1955812	-13184246
0.781698	9465334					0.783517	9397524			1957061	8400609	1957061	-1318258
0.782197	9465659					0.784017	939759			195831	8400191	195831	-13181026
0.782697	9465554					0.784517	9397655			195956	8396957	195956	-13179085
0.783197	9465003					0.785016	9397721			1960809	839303	1960809	-13179081
0.783696	9464116					0.785516	9397786			1962058	8392622	1962058	-13179104
0.784196	9463577					0.786016	9397852			1963308	8391953	1963308	-1317916
0.784696	9463284					0.786515	9397918			1964557	8393345	1964557	-13180085
0.785195	9462552					0.787015	9397984			1965806	8398597	1965806	-13182466
0.785695	9462065					0.787515	9398048			1967055	840572	1967055	-13184514
0.786195	9462297					0.788014	9398114			1968305	8409385	1968305	-13184764
0.786694	9463118					0.788514	939818			1969554	8412559	1969554	-13184999
0.787194	946494					0.789014	9398245			1970803	8414719	1970803	-13186468
0.787694	9465946					0.789514	9398311			1972053	8412735	1972053	-13189471
0.788194	9466137					0.790013	9398376			1973302	8406087	1973302	-13190875
0.788693	9465706					0.790513	9398441			1974551	8400717	1974551	-13189374
0.789193	9464853					0.791013	9398507			1975801	8397531	1975801	-13188995
0.789693	9464416					0.791512	9398573			197705	8395737	197705	-13186946
0.790192	9464219					0.792012	9398638			1978299	83933	1978299	-13181396
0.790692	9465378					0.792512	9398704			1979548	8395025	1979548	-13178306
0.791192	9467383					0.793011	9398769			1980798	8397655	1980798	-13177447
0.791691	946978					0.793511	9398835			1982047	8395691	1982047	-13174861
0.792191	9472042					0.794011	93989			1983296	8393052	1983296	-13174144
0.792691	9473847					0.79451	9398966			1984545	8395449	1984545	-13173088
0.79319	9474483					0.79501	9399031			1985795	8397701	1985795	-13168716
0.79369	9474468					0.79551	9399096			1987044	8397905	1987044	-13166711
0.79419	9474979					0.796009	9399162			1988293	8399263	1988293	-13168472
0.79469	9476194					0.796509	9399227			1989543	8398976	1989543	-13171795
0.795189	9478364					0.797009	9399292			1990792	8396417	1990792	-13176464
0.795689	94808					0.797509	9399358			1992041	8393786	1992041	-13181962
0.796189	9482266					0.798008	9399424			1993291	8392117	1993291	-131842
0.796688	9482684					0.798508	9399488			199454	8391002	199454	-13183275
0.797188	948214					0.799008	9399553			1995789	8391385	1995789	-13180472
0.797688	9480796					0.799507	9399619			1997038	8395034	1997038	-13179791
0.798187	9478222					0.800007	9399619			1998288	8399496	1998288	-13179593
0.798687	9475965					0.800507	9399619			1999537	8401877	1999537	-13179733
0.799187	947389					0.801006	9399619			2000786	8405231	2000786	-13180442
0.799686	9472742					0.801506	9399619			2002036	8407872	2002036	-13183528
0.800186	9472086					0.802006	9399619			2003285	8408547	2003285	-13182496
0.800686	9470563					0.802505	9399619			2004534	8413383	2004534	-13178614
0.801186	9468867					0.803005	9399619			2005783	8413445	2005783	-13174105
0.801685	9468091					0.803505	9399619			2007033	8408956	2007033	-1316984
0.802185	9467997					0.804005	9399619			2008282	8408421	2008282	-13163424
0.802685	946853					0.804504	9399619			2009531	8405614	2009531	-13162143
0.803184	9469145					0.805004	9399685			2010781	8398096	2010781	-13168208
0.803684	9469769					0.805504	939975			201203	8396063	201203	-13176105
0.804184	9471959					0.806003	9399815			2013279	8397502	2013279	-13179163
0.804683	9474625					0.806503	939988			2014528	8393591	2014528	-13183389
0.805183	9476676					0.807003	9399946			2015778	838588	2015778	-13185945
0.805683	947805					0.807502	9400011			2017027	8383673	2017027	-13182906
0.806182	9478118					0.808002	9400076			2018276	8384151	2018276	-13179459
0.806682	9478065					0.808502	9400142			2019526	8384633	2019526	-131802
0.807182	9478425					0.809002	9400208			2020775	8385867	2020775	-13179986
0.807682	9478335					0.809501	9400272			2022024	839164	2022024	-13180292
0.808181	947772					0.810001	9400337			2023273	839454	2023273	-13180079
0.808681	9476556					0.810501	9400403			2024523	8396803	2024523	-13177712
0.809181	9473269					0.811	9400469			2025772	8399711	2025772	-13176879
0.80968	946991					0.8115	9400534			2027021	8403448	2027021	-13175695
0.81018	9466518					0.812	9400599			202827	8404736	202827	-1317392
0.81068	9464349					0.812499	9400664			202952	8403774	202952	-13174908
0.811179	9463378					0.812999	940073			2030769	8400535	2030769	-1318069
0.811679	9463354					0.813499	9400795			2032018	8396476	2032018	-13185889
0.812179	9463334					0.813998	940086			2033268	8394956	2033268	-1318802
0.812678	9463474					0.814498	9400926			2034517	8396669	2034517	-13191037
0.813178	9463434					0.814998	940099			2035766	8397897	2035766	-13192305
0.813678	9463144					0.815498	9401056			2037015	8400017	2037015	-13188126
0.814178	9462741					0.815997	9401121			2038265	8402205	2038265	-13185645
0.814677	9462086					0.816497	9401186			2039514	8401907	2039514	-13187317
0.815177	9463287					0.816997	9401251			2040763	8400972	2040763	-13187521
0.815677	9465282					0.817496	9401317			2042013	8400895	2042013	-1318787
0.816176	9467372					0.817996	9401381			2043262	8400413	2043262	-13190857
0.816676	9469325					0.818496	9401446			2044511	8400787	2044511	-13191596
0.817176	946932					0.818995	9401512			2045761	8400584	2045761	-13189014
0.817675	9469447					0.819495	9401577			204701	8398726	204701	-13187283
0.818175	9470818					0.819995	9401642			2048259	8397887	2048259	-13188114
0.818675	9472308					0.820494	9401708			2049508	8397749	2049508	-13189711
0.819174	9473623					0.820994	9401772			2050758	8398051	2050758	-13189191
0.819674	9474189					0.821494	9401837			2052007	8396996	2052007	-13186895
0.820174	9472909					0.821993	9401903			2053256	8399467	2053256	-13188791
0.820674	9471928					0.822493	9401968			2054506	8403038	2054506	-13189772
0.821173	9471125					0.822993	9402033			2055755	8403738	2055755	-13189039
0.821673	9470611					0.823493	9402098			2057004	8403489	2057004	-13187702
0.822173	9470297					0.823992	9402164			2058253	8407325	2058253	-13188957
0.822672	9469785					0.824492	9402228			2059503	8410339	2059503	-13186977
0.823172	9469304					0.824992	9402293			2060752	8411112	2060752	-1318496
0.823672	9469127					0.825491	9402358			2062001	8413651	2062001	-13185011
0.824171	94688					0.825991	9402423			2063251	8415433	2063251	-13187338
0.824671	9467847					0.826491	9402488			20645	8414405	20645	-13189421
0.825171	9466056					0.82699	9402554			2065749	8413054	2065749	-13188283
0.82567	946313					0.82749	9402618			2066998	8408727	2066998	-13182302
0.82617	9459709					0.82799	9402683			2068248	8403582	2068248	-1317572
0.82667	9457783					0.828489	9402748			2069497	8399271	2069497	-13170934
0.82717	9457013					0.828989	9402813			2070746	8396932	2070746	-13169662
0.827669	9457894					0.829489	9402878			2071995	8395583	2071995	-13170946
0.828169	9459558					0.829989	9402943			2073245	8396552	2073245	-13175635
0.828669	9460917					0.830488	9403008			2074494	8397685	2074494	-13181155
0.829168	9462134					0.830988	9403072			2075743	8398129	2075743	-13186582
0.829668	9463016					0.831488	9403137			2076993	8397406	2076993	-13187158
0.830168	9463567					0.831987	9403202			2078242	839778	2078242	-13185879
0.830667	9463937					0.832487	9403268			2079491	8397855	2079491	-13184513
0.831167	9464368					0.832987	9403333			208074	8399431	208074	-13183715
0.831667	9465721					0.833486	9403398			208199	8405298	208199	-13181414
0.832166	9468399					0.833986	9403462			2083239	8410748	2083239	-13180691
0.832666	947142					0.834486	9403527			2084488	841413	2084488	-13183458
0.833166	9474455					0.834985	9403592			2085738	8415947	2085738	-13184521
0.833666	9475889					0.835485	9403657			2086987	8415969	2086987	-13180108
0.834165	9475627					0.835985	9403722			2088236	8410311	2088236	-13176203
0.834665	9475157					0.836485	9403787			2089486	8402982	2089486	-13174351
0.835165	9474422					0.836984	9403852			2090735	8398115	2090735	-13172065
0.835664	9473804					0.837484	9403917			2091984	8396172	2091984	-13171271
0.836164	9473351					0.837984	9403982			2093233	8394934	2093233	-13175301
0.836664	9472933					0.838483	9404047			2094483	8395594	2094483	-13179484
0.837163	9472506					0.838983	9404112			2095732	8398005	2095732	-13180728
0.837663	9472009					0.839483	9404177			2096981	8401649	2096981	-13179701
0.838163	9471317					0.839982	9404242			2098231	8407931	2098231	-13177953
0.838662	9470172					0.840482	9404306			209948	841402	209948	-13175632
0.839162	946875					0.840982	9404371			2100729	8418017	2100729	-1317483
0.839662	9467305					0.841482	9404436			2101978	8419755	2101978	-13176771
0.840162	9465752					0.841981	9404501			2103228	8420765	2103228	-13177547
0.840661	9464128					0.842481	9404565			2104477	8418033	2104477	-13180812
0.841161	9462842					0.842981	940463			2105726	8411409	2105726	-13184917
0.841661	9461789					0.84348	9404695			2106976	8405653	2106976	-13184463
0.84216	9460946					0.84398	9404759			2108225	8403266	2108225	-13181419
0.84266	9460218					0.84448	9404824			2109474	8403853	2109474	-13181849
0.84316	9459456					0.844979	9404889			2110723	840074	2110723	-13182767
0.843659	9458764					0.845479	9404954			2111973	8397822	2111973	-13180136
0.844159	9458338					0.845979	9405018			2113222	8394573	2113222	-13178094
0.844659	9458505					0.846478	9405083			2114471	8392943	2114471	-13177033
0.845158	9459022					0.846978	9405148			2115721	8389094	2115721	-13175077
0.845658	9459635					0.847478	9405212			211697	8386543	211697	-13171681
0.846158	9460334					0.847977	9405277			2118219	8390048	2118219	-13170454
0.846658	9461206					0.848477	9405341			2119468	8396214	2119468	-13170835
0.847157	9462147					0.848977	9405406			2120718	8400796	2120718	-13171063
0.847657	9464805					0.849477	9405471			2121967	8402885	2121967	-1317257
0.848157	9468276					0.849976	9405536			2123216	8406983	2123216	-13172544
0.848656	9471684					0.850476	94056			2124465	8409007	2124465	-13173602
0.849156	9474461					0.850976	9405664			2125715	840601	2125715	-13175177
0.849656	9475336					0.851475	9405729			2126964	8401998	2126964	-13172086
0.850155	9475262					0.851975	9405794			2128213	8401622	2128213	-13167711
0.850655	9475017					0.852475	9405858			2129463	8403663	2129463	-13166649
0.851155	9475091					0.852974	9405923			2130712	8404819	2130712	-13168115
0.851654	9475509					0.853474	9405988			2131961	8407253	2131961	-13170403
0.852154	9475935					0.853974	9406052			2133211	8408309	2133211	-13175141
0.852654	9476336					0.854473	9406116			213446	8406785	213446	-13176085
0.853154	9477263					0.854973	9406181			2135709	8402096	2135709	-13176661
0.853653	9477586					0.855473	9406245			2136958	8397017	2136958	-13175493
0.854153	9476381					0.855973	940631			2138208	839111	2138208	-13171354
0.854653	9474814					0.856472	9406375			2139457	8386899	2139457	-13168583
0.855152	947341					0.856972	9406439			2140706	8388254	2140706	-13169886
0.855652	9473876					0.857472	9406504			2141956	8391078	2141956	-13169888
0.856152	9475487					0.857971	9406569			2143205	8394545	2143205	-13169308
0.856651	9477625					0.858471	9406633			2144454	8399166	2144454	-13170813
0.857151	9480014					0.858971	9406697			2145703	8401834	2145703	-13172611
0.857651	9481899					0.85947	9406762			2146953	8398449	2146953	-13174713
0.85815	9483621					0.85997	9406826			2148202	8395193	2148202	-1317603
0.85865	9483691					0.86047	9406891			2149451	8396528	2149451	-13175651
0.85915	9483026					0.860969	9406956			2150701	8398927	2150701	-13175253
0.85965	9481941					0.861469	940702			215195	8399756	215195	-13174707
0.860149	9481235					0.861969	9407084			2153199	8402421	2153199	-13174772
0.860649	9481975					0.862469	9407148			2154449	8405171	2154449	-13176651
0.861149	9482774					0.862968	9407213			2155698	8405298	2155698	-13179029
0.861648	9483515					0.863468	9407277			2156947	8403869	2156947	-13176115
0.862148	9484429					0.863968	9407341			2158196	8406607	2158196	-1317693
0.862648	9485437					0.864467	9407406			2159446	8405375	2159446	-13178164
0.863147	9485865					0.864967	9407471			2160695	8402076	2160695	-13174761
0.863647	9486217					0.865467	9407535			2161944	8397163	2161944	-13172808
0.864147	948633					0.865966	9407598			2163193	8392364	2163193	-13177966
0.864646	9487272					0.866466	9407663			2164443	8387836	2164443	-13181442
0.865146	9489372					0.866966	9407728			2165692	8387414	2165692	-13178409
0.865646	9491194					0.867465	9407792			2166941	8389593	2166941	-13177102
0.866145	9491873					0.867965	9407856			216819	8391658	216819	-13175639
0.866645	9490971					0.868465	9407921			216944	8392702	216944	-13170763
0.867145	9489472					0.868965	9407986			2170689	8394429	2170689	-13164294
0.867645	9486555					0.869464	940805			2171938	8397829	2171938	-13164467
0.868144	9482612					0.869964	9408113			2173188	8399244	2173188	-13166948
0.868644	9478328					0.870464	9408178			2174437	8399529	2174437	-13168287
0.869144	9474034					0.870963	9408242			2175686	8398541	2175686	-131698
0.869643	9472494					0.871463	9408306			2176936	8395316	2176936	-1316954
0.870143	9471561					0.871963	9408371			2178185	8389811	2178185	-13168188
0.870643	9470817					0.872462	9408435			2179434	8389174	2179434	-13164963
0.871142	9469667					0.872962	9408499			2180683	8387688	2180683	-13162273
0.871642	946698					0.873462	9408563			2181933	83866	2181933	-13160559
0.872142	946549					0.873961	9408628			2183182	8387258	2183182	-13160752
0.872642	9464401					0.874461	9408691			2184431	8386154	2184431	-13162101
0.873141	9463787					0.874961	9408755			2185681	8381633	2185681	-13163759
0.873641	9463957					0.875461	940882			218693	8381248	218693	-13167313
0.874141	9466192					0.87596	9408884			2188179	8382428	2188179	-13171842
0.87464	9468422					0.87646	9408948			2189428	8383095	2189428	-13170627
0.87514	947063					0.87696	9409012			2190678	8384314	2190678	-13167545
0.87564	9471738					0.877459	9409077			2191927	8386975	2191927	-13165594
0.876139	9471087					0.877959	9409141			2193176	8389228	2193176	-13161983
0.876639	9470413					0.878459	9409204			2194426	839061	2194426	-13158042
0.877139	9469902					0.878958	9409269			2195675	8389325	2195675	-13159544
0.877638	9469976					0.879458	9409333			2196924	8389688	2196924	-1316221
0.878138	9470983					0.879958	9409397			2198174	8390463	2198174	-13163151
0.878638	9472393					0.880457	9409461			2199423	8390014	2199423	-13165139
0.879138	9473631					0.880957	9409525			2200672	8390446	2200672	-13169921
0.879637	9474427					0.881457	9409589			2201921	8394728	2201921	-1317294
0.880137	9474565					0.881957	9409653			2203171	839843	2203171	-13174102
0.880637	947459					0.882456	9409718			220442	8398902	220442	-13174997
0.881136	9474306					0.882956	9409781			2205669	8397483	2205669	-13172494
0.881636	9473877					0.883456	9409845			2206918	8395902	2206918	-13167686
0.882136	9473429					0.883955	9409909			2208168	839654	2208168	-13167184
0.882635	9473429					0.884455	9409973			2209417	8399662	2209417	-13170001
0.883135	9474073					0.884955	9410037			2210666	8403106	2210666	-13174695
0.883635	9474473					0.885454	9410101			2211915	8409454	2211915	-13175832
0.884134	9474655					0.885954	9410165			2213165	8417564	2213165	-13178631
0.884634	9474428					0.886454	9410229			2214414	8416155	2214414	-13177026
0.885134	9474047					0.886953	9410294			2215663	8412105	2215663	-13174769
0.885634	9473933					0.887453	9410357			2216913	8410254	2216913	-13171532
0.886133	9473777					0.887953	9410421			2218162	8409688	2218162	-13172425
0.886633	9473554					0.888453	9410485			2219411	8409124	2219411	-13169349
0.887133	9473522					0.888952	9410549			2220661	8414233	2220661	-13167597
0.887632	9473668					0.889452	9410613			222191	8416451	222191	-13164809
0.888132	9473331					0.889952	9410677			2223159	8416363	2223159	-13161003
0.888632	9472076					0.890451	9410741			2224408	8413351	2224408	-13159409
0.889131	947018					0.890951	9410805			2225658	8409982	2225658	-13160422
0.889631	9468307					0.891451	9410869			2226907	840781	2226907	-13157043
0.890131	9467214					0.89195	9410933			2228156	8406195	2228156	-13154547
0.89063	9466961					0.89245	9410995			2229406	8403105	2229406	-13154365
0.89113	9467167					0.89295	9411059			2230655	8401814	2230655	-13154751
0.89163	9467941					0.893449	9411123			2231904	8403012	2231904	-13154316
0.892129	9469503					0.893949	9411187			2233153	8406305	2233153	-1315774
0.892629	9471339					0.894449	9411251			2234403	8409822	2234403	-13161292
0.893129	9473121					0.894949	9411315			2235652	8412909	2235652	-13161181
0.893629	9473951					0.895448	9411379			2236901	8412454	2236901	-13159477
0.894128	9474296					0.895948	9411442			2238151	8412627	2238151	-13159109
0.894628	9475214					0.896448	9411506			22394	8413261	22394	-13155915
0.895128	9476102					0.896947	941157			2240649	8415341	2240649	-13152519
0.895627	9476469					0.897447	9411633			2241899	8414137	2241899	-13151973
0.896127	9475805					0.897947	9411697			2243148	8418446	2243148	-13151439
0.896627	9474398					0.898446	941176			2244397	8420533	2244397	-13150467
0.897126	9473073					0.898946	9411824			2245646	8416289	2245646	-13151743
0.897626	947161					0.899446	9411888			2246896	8415927	2246896	-13154847
0.898126	9469386					0.899945	9411952			2248145	8421232	2248145	-13156064
0.898625	9466649					0.900445	9412015			2249394	8419665	2249394	-13156812
0.899125	9463514					0.900945	9412079			2250643	8418407	2250643	-13158621
0.899625	9460833					0.901445	9412143			2251893	8418182	2251893	-13160704
0.900125	9459039					0.901944	9412207			2253142	8411934	2253142	-13160149
0.900624	9457474					0.902444	941227			2254391	8408749	2254391	-13159707
0.901124	9455794					0.902944	9412333			2255641	8409241	2255641	-13159246
0.901624	9454686					0.903443	9412397			225689	8407923	225689	-13158885
0.902123	9453982					0.903943	941246			2258139	8407952	2258139	-13156927
0.902623	9453674					0.904443	9412524			2259388	840967	2259388	-13153432
0.903123	9453683					0.904942	9412588			2260638	840912	2260638	-13150913
0.903622	9453638					0.905442	9412651			2261887	8409176	2261887	-13149264
0.904122	9453693					0.905942	9412715			2263136	8410068	2263136	-13143303
0.904622	945529					0.906441	9412778			2264386	841043	2264386	-13137103
0.905122	9457977					0.906941	9412842			2265635	8414896	2265635	-13135141
0.905621	9460993					0.907441	9412906			2266884	8419352	2266884	-13137637
0.906121	9463581					0.907941	9412969			2268133	842081	2268133	-13137946
0.906621	946528					0.90844	9413033			2269383	8419178	2269383	-13140644
0.90712	9466827					0.90894	9413095			2270632	8421366	2270632	-13148698
0.90762	9468448					0.90944	9413159			2271881	8422791	2271881	-13155126
0.90812	9470554					0.909939	9413223			2273131	8421282	2273131	-13157269
0.908619	9472842					0.910439	9413286			227438	8419728	227438	-13157623
0.909119	9474682					0.910939	9413349			2275629	8419977	2275629	-13158197
0.909619	9476346					0.911438	9413413			2276878	8415026	2276878	-13152997
0.910118	9477841					0.911938	9413477			2278128	8412201	2278128	-13150667
0.910618	9478184					0.912438	941354			2279377	8413351	2279377	-13148108
0.911118	9477389					0.912937	9413603			2280626	8409701	2280626	-13147927
0.911618	9476248					0.913437	9413667			2281876	8408127	2281876	-13146848
0.912117	9474923					0.913937	9413731			2283125	8409255	2283125	-13148883
0.912617	9474776					0.914437	9413794			2284374	8406613	2284374	-13149467
0.913117	9475089					0.914936	9413857			2285624	8402277	2285624	-13150995
0.913616	9474054					0.915436	941392			2286873	8401485	2286873	-13151005
0.914116	9471841					0.915936	9413983			2288122	8397004	2288122	-13152556
0.914616	9468899					0.916435	9414047			2289371	8393174	2289371	-13151193
0.915115	946583					0.916935	941411			2290621	839133	2290621	-13147209
0.915615	946453					0.917435	9414173			229187	8394007	229187	-13143122
0.916115	9463748					0.917934	9414237			2293119	839763	2293119	-13142354
0.916614	9463056					0.918434	94143			2294369	8404226	2294369	-1314287
0.917114	9461688					0.918934	9414364			2295618	8408873	2295618	-13144595
0.917614	945886					0.919433	9414427			2296867	8407759	2296867	-13148416
0.918113	9456011					0.919933	941449			2298116	840346	2298116	-13150972
0.918613	94533					0.920433	9414553			2299366	8400946	2299366	-13150538
0.919113	9451506					0.920933	9414617			2300615	8399265	2300615	-13147481
0.919613	9450832					0.921432	941468			2301864	8398481	2301864	-1314489
0.920112	9452063					0.921932	9414742			2303113	8400688	2303113	-13140752
0.920612	945355					0.922432	9414805			2304363	8403011	2304363	-13138376
0.921112	9455806					0.922931	9414868			2305612	8403301	2305612	-13140962
0.921611	9457214					0.923431	9414932			2306861	8403212	2306861	-13144283
0.922111	9457557					0.923931	9414995			2308111	8405556	2308111	-13145289
0.922611	9457709					0.92443	9415058			230936	8405351	230936	-13146074
0.92311	9457664					0.92493	9415121			2310609	8402951	2310609	-1314437
0.92361	9459514					0.92543	9415184			2311858	8401465	2311858	-13141582
0.92411	9461839					0.925929	9415248			2313108	8401781	2313108	-13143505
0.924609	9466067					0.926429	9415311			2314357	8401032	2314357	-13146524
0.925109	9471159					0.926929	9415374			2315606	8403545	2315606	-13149837
0.925609	9474892					0.927429	9415437			2316856	8403753	2316856	-13153483
0.926109	9478583					0.927928	94155			2318105	8404653	2318105	-13156466
0.926608	9479879					0.928428	9415564			2319354	8408918	2319354	-13153565
0.927108	9480572					0.928928	9415627			2320604	8407861	2320604	-13149661
0.927608	948075					0.929427	9415689			2321853	8403725	2321853	-13145205
0.928107	9480969					0.929927	9415752			2323102	840453	2323102	-131447
0.928607	9481268					0.930427	9415815			2324351	8407661	2324351	-131491
0.929107	9481737					0.930926	9415878			2325601	8405621	2325601	-13149286
0.929606	9482236					0.931426	9415941			232685	8406323	232685	-13148802
0.930106	9482254					0.931926	9416004			2328099	8407665	2328099	-1314987
0.930606	9481582					0.932425	9416067			2329349	8409751	2329349	-13150682
0.931105	9479703					0.932925	941613			2330598	8412134	2330598	-13147213
0.931605	9475903					0.933425	9416193			2331847	8413044	2331847	-13146461
0.932105	9472307					0.933924	9416256			2333096	8412415	2333096	-13146922
0.932605	9470363					0.934424	9416319			2334346	8410199	2334346	-13146632
0.933104	9469648					0.934924	9416382			2335595	8409054	2335595	-13144995
0.933604	9470006					0.935424	9416445			2336844	8406749	2336844	-13142464
0.934104	9470222					0.935923	9416508			2338094	8405985	2338094	-13142923
0.934603	9470215					0.936423	9416571			2339343	8406574	2339343	-13143576
0.935103	9470113					0.936923	9416634			2340592	8408449	2340592	-13144014
0.935603	9469666					0.937422	9416696			2341841	8407982	2341841	-1314451
0.936102	9468204					0.937922	9416759			2343091	8407125	2343091	-1314748
0.936602	9466793					0.938422	9416821			234434	8402819	234434	-13150478
0.937102	946633					0.938921	9416884			2345589	8397007	2345589	-13151007
0.937602	9466335					0.939421	9416947			2346838	8391891	2346838	-13150616
0.938101	9467229					0.939921	941701			2348088	839176	2348088	-13150311
0.938601	946722					0.940421	9417073			2349337	8395011	2349337	-1314999
0.939101	9466665					0.94092	9417135			2350586	8403435	2350586	-13148085
0.9396	9466398					0.94142	9417198			2351836	8410485	2351836	-13147612
0.9401	9466512					0.94192	9417261			2353085	8413383	2353085	-13151378
0.9406	9466843					0.942419	9417324			2354334	8408901	2354334	-13154938
0.941099	9467351					0.942919	9417387			2355583	8406054	2355583	-1315672
0.941599	946827					0.943419	9417449			2356833	8402201	2356833	-13158052
0.942099	9470051					0.943918	9417512			2358082	8401989	2358082	-13158507
0.942598	9472853					0.944418	9417575			2359331	8406735	2359331	-13154711
0.943098	9475252					0.944918	9417638			2360581	8412098	2360581	-13150656
0.943598	9476637					0.945417	94177			236183	8410533	236183	-13149247
0.944097	9477198					0.945917	9417763			2363079	8407563	2363079	-13149498
0.944597	9477245					0.946417	9417825			2364329	8406262	2364329	-13149841
0.945097	9477202					0.946917	9417888			2365578	8406436	2365578	-13151637
0.945597	9476846					0.947416	9417951			2366827	8409523	2366827	-13152979
0.946096	9476128					0.947916	9418013			2368076	8411654	2368076	-13150149
0.946596	9475198					0.948416	9418076			2369326	8413485	2369326	-13147981
0.947096	9473903					0.948915	9418138			2370575	8415914	2370575	-13147957
0.947595	9472219					0.949415	94182			2371824	8415363	2371824	-13145008
0.948095	9470296					0.949915	9418263			2373074	8410937	2373074	-1314103
0.948595	9469044					0.950414	9418325			2374323	8410086	2374323	-13142254
0.949094	9468923					0.950914	9418388			2375572	841258	2375572	-13143153
0.949594	9469415					0.951414	941845			2376821	8412812	2376821	-13142642
0.950094	9470007					0.951913	9418513			2378071	8412469	2378071	-13145445
0.950593	9469801					0.952413	9418576			237932	8417981	237932	-13151974
0.951093	9469033					0.952913	9418638			2380569	8422292	2380569	-13150626
0.951593	9468367					0.953413	9418701			2381819	8419525	2381819	-13146467
0.952093	9468016					0.953912	9418763			2383068	8418725	2383068	-13144646
0.952592	9468184					0.954412	9418826			2384317	8419315	2384317	-131419
0.953092	9468856					0.954912	9418888			2385566	8414598	2385566	-1313547
0.953592	9469789					0.955411	9418951			2386816	8413367	2386816	-13134641
0.954091	9471092					0.955911	9419013			2388065	8417185	2388065	-13133295
0.954591	9472362					0.956411	9419076			2389314	841778	2389314	-13130235
0.955091	9472851					0.95691	9419138			2390563	8417762	2390563	-13127742
0.95559	9472742					0.95741	94192			2391813	8420291	2391813	-13130492
0.95609	9471858					0.95791	9419263			2393062	8422099	2393062	-13134567
0.95659	947118					0.958409	9419325			2394311	8417263	2394311	-13138729
0.957089	9471266					0.958909	9419388			2395561	8413939	2395561	-13139297
0.957589	9471272					0.959409	941945			239681	8411029	239681	-13140161
0.958089	947086					0.959908	9419512			2398059	840588	2398059	-13139063
0.958589	9469752					0.960408	9419574			2399308	8401441	2399308	-131418
0.959088	9468319					0.960908	9419637			2400558	8405161	2400558	-13143762
0.959588	9466937					0.961408	9419699			2401807	8408439	2401807	-13147022
0.960088	946541					0.961907	9419761			2403056	8409348	2403056	-13147326
0.960587	9463489					0.962407	9419823			2404306	8409418	2404306	-13147972
0.961087	946115					0.962907	9419885			2405555	8408051	2405555	-13144864
0.961587	9457988					0.963406	9419948			2406804	8403522	2406804	-13141809
0.962086	9455301					0.963906	942001			2408054	8399545	2408054	-13142451
0.962586	9453205					0.964406	9420072			2409303	839927	2409303	-13144222
0.963086	9452255					0.964905	9420134			2410552	8399049	2410552	-13141885
0.963585	9452638					0.965405	9420196			2411801	8400786	2411801	-13138334
0.964085	9453845					0.965905	9420259			2413051	8406769	2413051	-13136968
0.964585	9455235					0.966404	9420321			24143	8408729	24143	-13134808
0.965085	9455298					0.966904	9420382			2415549	8408723	2415549	-13132213
0.965584	9454709					0.967404	9420444			2416799	8409708	2416799	-13131878
0.966084	945401					0.967904	9420506			2418048	8410158	2418048	-13133043
0.966584	9454025					0.968403	9420569			2419297	8409822	2419297	-13131654
0.967083	9456468					0.968903	9420631			2420546	8414351	2420546	-13130322
0.967583	9460433					0.969403	9420693			2421796	8424016	2421796	-13131118
0.968083	94649					0.969902	9420755			2423045	8430831	2423045	-13130476
0.968582	9468774					0.970402	9420817			2424294	8431106	2424294	-13130793
0.969082	9472003					0.970902	9420879			2425544	8432881	2425544	-13135307
0.969582	9473052					0.971401	9420941			2426793	8430416	2426793	-13134768
0.970081	9473634					0.971901	9421003			2428042	8420779	2428042	-131326
0.970581	9473333					0.972401	9421065			2429291	8426805	2429291	-13131783
0.971081	9473464					0.972901	9421127			2430541	8431239	2430541	-1312941
0.971581	9474722					0.9734	9421189			243179	8429038	243179	-13128378
0.97208	9476068					0.9739	9421251			2433039	8430855	2433039	-13132061
0.97258	9477185					0.9744	9421313			2434289	8430279	2434289	-13133784
0.97308	9475784					0.974899	9421375			2435538	841846	2435538	-13134445
0.973579	9473171					0.975399	9421437			2436787	8417182	2436787	-13134678
0.974079	9471837					0.975899	9421499			2438036	8417894	2438036	-13133017
0.974579	9471769					0.976398	9421561			2439286	8417277	2439286	-13131122
0.975078	9472848					0.976898	9421623			2440535	8419674	2440535	-13130044
0.975578	947403					0.977398	9421684			2441784	8423203	2441784	-13128325
0.976078	9477258					0.977897	9421746			2443033	8423726	2443033	-13128991
0.976577	9481283					0.978397	9421808			2444283	8425945	2444283	-13129155
0.977077	9485888					0.978897	942187			2445532	8424285	2445532	-13129101
0.977577	9489881					0.979397	9421932			2446781	8423496	2446781	-13131423
0.978077	9491891					0.979896	9421994			2448031	8422549	2448031	-13133762
0.978576	949402					0.980396	9422056			244928	8418598	244928	-13132567
0.979076	9496237					0.980896	9422117			2450529	8417393	2450529	-1313178
0.979576	949784					0.981395	9422179			2451779	8421763	2451779	-13129017
0.980075	9498632					0.981895	9422241			2453028	8420213	2453028	-13124592
0.980575	9497053					0.982395	9422303			2454277	8425633	2454277	-13125007
0.981075	9495407					0.982894	9422365			2455526	8436893	2455526	-13127758
0.981574	9495493					0.983394	9422426			2456776	8437352	2456776	-13129143
0.982074	949483					0.983894	9422488			2458025	8435469	2458025	-13127131
0.982574	9493219					0.984393	942255			2459274	8438049	2459274	-13127687
0.983073	9491608					0.984893	9422612			2460524	8436059	2460524	-13127047
0.983573	949024					0.985393	9422673			2461773	8431296	2461773	-13126965
0.984073	9489645					0.985892	9422735			2463022	8434566	2463022	-13124848
0.984573	9490481					0.986392	9422796			2464271	8439252	2464271	-13126815
0.985072	9491667					0.986892	9422858			2465521	8443411	2465521	-13128152
0.985572	9491741					0.987392	942292			246677	8441961	246677	-13127854
0.986072	9491331					0.987891	9422981			2468019	8436572	2468019	-13127101
0.986571	9491813					0.988391	9423043			2469269	8435334	2469269	-1312977
0.987071	949258					0.988891	9423104			2470518	8434883	2470518	-13129305
0.987571	9494227					0.98939	9423166			2471767	8433771	2471767	-1312602
0.98807	9495114					0.98989	9423227			2473017	8434615	2473017	-13122681
0.98857	9495004					0.99039	9423289			2474266	843856	2474266	-13120719
0.98907	9494091					0.990889	9423351			2475515	8435699	2475515	-13117128
0.989569	9491725					0.991389	9423412			2476764	8428976	2476764	-1311587
0.990069	948893					0.991889	9423473			2478014	842381	2478014	-13113249
0.990569	9486293					0.992388	9423535			2479263	8421169	2479263	-13111982
0.991069	9485105					0.992888	9423597			2480512	8416834	2480512	-13111258
0.991568	9486112					0.993388	9423658			2481761	8417393	2481761	-13107717
0.992068	9488575					0.993888	9423719			2483011	8423958	2483011	-1310843
0.992568	9490967					0.994387	9423781			248426	8428272	248426	-13116383
0.993067	9492998					0.994887	9423842			2485509	8429594	2485509	-13118925
0.993567	9494306					0.995387	9423904			2486758	8433182	2486758	-13119331
0.994067	9495005					0.995886	9423965			2488008	8432218	2488008	-13123617
0.994566	9495468					0.996386	9424027			2489257	8428056	2489257	-13125594
0.995066	9496059					0.996886	9424088			2490506	8426335	2490506	-13124634
0.995566	9497916					0.997385	942415			2491756	8424359	2491756	-13128083
[truncated: 42,677 more rows]

## Sheet: FigS1a_SECIII
Chrom.1		Chrom.1		Chrom.1		Chrom.1		Chrom.1		Chrom.1		Chrom.1
UV 1_280		Injection		Run Log		UV 1_280_CUT_TEMP@100,BASEM		Fraction		UV 3_260		UV 2_320
ml	mAU	ml	Injection	ml	Logbook	ml	mAU	ml	Fraction	ml	mAU	ml	mAU
-0.001804	0.775468	0.000195		-0.001804	Method Settings	0	9378327	849954	5.A.1	-0.001804	0	-0.001804	0
-0.001304	967746			-0.001703	Sample Application	0.0005	9378396	8749489	5.A.2	-0.000555	1188807	-0.000555	-5833818
-0.000805	9687568			0.998806	Elution	0.000999	9378465	8999356	5.A.3	0.000694	6280899	0.000694	-12406264
-0.000305	9707302					0.001499	9378533	9249367	5.A.4	0.001944	8297916	0.001944	-12752552
0.000195	9931173					0.001999	9378602	9499445	5.A.5	0.003193	9097728	0.003193	-12579519
0.000694	10003481					0.002498	9378672	9749558	5.A.6	0.004442	9276423	0.004442	-1245514
0.001194	10063416					0.002998	937874	9999432	5.A.7	0.005691	934458	0.005691	-12380535
0.001694	10118692					0.003498	9378809	10249399	5.A.8	0.006941	9349973	0.006941	-12356221
0.002193	10168203					0.003997	9378878	1049951	5.A.9	0.00819	9333822	0.00819	-12362
0.002693	10210387					0.004497	9378946	10749631	5.A.10	0.009439	9306974	0.009439	-12391456
0.003193	10251491					0.004997	9379015	10999596	5.A.11	0.010688	9270122	0.010688	-12434268
0.003692	10291087					0.005497	9379086	11249463	5.A.12	0.011938	9213628	0.011938	-12488577
0.004192	10310832					0.005996	9379157	11499585	5.B.1	0.013187	9144285	0.013187	-1256324
0.004692	10322148					0.006496	9379229	11749552	5.B.2	0.014436	9072132	0.014436	-1265232
0.005191	10333261					0.006996	9379299	11999667	5.B.3	0.015685	9008917	0.015685	-12731373
0.005691	10343032					0.007495	937937	12249543	5.B.4	0.016935	895926	0.016935	-12804845
0.006191	10336805					0.007995	9379441	12499683	5.B.5	0.018184	8926011	0.018184	-12872126
0.006691	10329659					0.008495	9379513	12749621	5.B.6	0.019433	8896168	0.019433	-12922999
0.00719	10318138					0.008994	9379583	12999742	5.B.7	0.020682	8869474	0.020682	-12962088
0.00769	10308817					0.009494	9379654	13249633	5.B.8	0.021932	8842573	0.021932	-1300047
0.00819	10302639					0.009994	9379725	13499823	5.B.9	0.023181	8806598	0.023181	-13037689
0.008689	10293478					0.010493	9379796	13749686	5.B.10	0.02443	8770596	0.02443	-130783
0.009189	10274867					0.010993	9379866	13999835	5.B.11	0.025679	8740644	0.025679	-13121606
0.009689	10257648					0.011493	9379936	14249777	5.B.12	0.026929	8713964	0.026929	-13163514
0.010188	10241039					0.011992	9380007	14499642	5.C.1	0.028178	869289	0.028178	-13199879
0.010688	10218673					0.012492	9380077	1474979	5.C.2	0.029427	867716	0.029427	-13239379
0.011188	10192307					0.012992	9380147	14999641	5.C.3	0.030676	8655538	0.030676	-13273875
0.011687	10165488					0.013492	9380218	15249843	5.C.4	0.031925	8639357	0.031925	-13306112
0.012187	10138603					0.013991	9380288	15499742	5.C.5	0.033175	8617954	0.033175	-1333756
0.012687	10106491					0.014491	9380358	15749857	5.C.6	0.034424	859074	0.034424	-13369261
0.013186	10076762					0.014991	9380428	1599979	5.C.7	0.035673	8578476	0.035673	-13391633
0.013686	10049191					0.01549	9380501	16249945	5.C.8	0.036922	8647611	0.036922	-13392014
0.014186	10019777					0.01599	9380573	16499808	5.C.9	0.038172	8765501	0.038172	-13396681
0.014686	9988235					0.01649	9380646	16749748	5.C.10	0.039421	8808819	0.039421	-13402497
0.015185	9965483					0.016989	9380718	16999903	5.C.11	0.04067	8824114	0.04067	-13378045
0.015685	994555					0.017489	9380791	17249764	5.C.12	0.041919	8806602	0.041919	-13378355
0.016185	9924084					0.017989	9380862	17500008	5.D.1	0.043169	8719755	0.043169	-13407321
0.016684	9903467					0.018488	9380935	17749853	5.D.2	0.044418	8587951	0.044418	-13433825
0.017184	9890467					0.018988	9381007	17999964	5.D.3	0.045667	8490141	0.045667	-13456358
0.017684	9877142					0.019488	938108	18249829	5.D.4	0.046916	8439412	0.046916	-13494534
0.018183	9862688					0.019987	9381152	18500054	5.D.5	0.048166	8414863	0.048166	-13522083
0.018683	9850418					0.020487	9381214	1874992	5.D.6	0.049415	8405945	0.049415	-13528675
0.019183	9840641					0.020987	9381277	19000035	5.D.7	0.050664	8401579	0.050664	-13526719
0.019682	9829661					0.021487	9381339	19250008	5.D.8	0.051913	8399699	0.051913	-13521368
0.020182	981733					0.021986	9381401	1950012	5.D.9	0.053163	8400531	0.053163	-1351508
0.020682	9808271					0.022486	9381464	19749989	5.D.10	0.054412	8408576	0.054412	-13507461
0.021181	9799651					0.022986	9381526	20000061	5.D.11	0.055661	8420598	0.055661	-13496505
0.021681	9787727					0.023485	9381588	20250076	5.D.12	0.05691	8433531	0.05691	-13482265
0.022181	9774555					0.023985	938165	20499945	5.E.1	0.05816	8445118	0.05816	-13470132
0.022681	9763441					0.024485	9381713	2075009	5.E.2	0.059409	8457819	0.059409	-13460205
0.02318	9751838					0.024984	9381775	21000031	5.E.3	0.060658	8468724	0.060658	-13453368
0.02368	9737606					0.025484	9381843	21250138	5.E.4	0.061907	8480374	0.061907	-13447555
0.02418	9724508					0.025984	938191	21500042	5.E.5	0.063157	8514421	0.063157	-13442109
0.024679	9712179					0.026483	9381978	21750227	5.E.6	0.064406	8571251	0.064406	-13421885
0.025179	969947					0.026983	9382046	21818285	Waste(Frac)	0.065655	8645291	0.065655	-13386263
0.025679	9686877					0.027483	9382114			0.066904	877302	0.066904	-13335867
0.026178	9676759					0.027982	9382182			0.068154	8969932	0.068154	-13252837
0.026678	966677					0.028482	938225			0.069403	9220003	0.069403	-13121202
0.027178	9655773					0.028982	9382318			0.070652	9666392	0.070652	-12948399
0.027677	9645818					0.029482	9382385			0.071901	10348703	0.071901	-12668288
0.028177	9639714					0.029981	9382453			0.073151	11219988	0.073151	-12267167
0.028677	9632831					0.030481	9382526			0.0744	12435688	0.0744	-11780378
0.029176	9623721					0.030981	9382599			0.075649	1393027	0.075649	-11179826
0.029676	9616302					0.03148	9382671			0.076898	15474873	0.076898	-1048744
0.030176	961001					0.03198	9382745			0.078148	17100403	0.078148	-9810122
0.030675	9603456					0.03248	9382818			0.079397	18747761	0.079397	-9153169
0.031175	9596721					0.032979	9382891			0.080646	20149979	0.080646	-8527045
0.031675	9590587					0.033479	9382963			0.081895	21355251	0.081895	-8011426
0.032175	9584218					0.033979	9383037			0.083145	22413116	0.083145	-7585685
0.032674	9577041					0.034478	938311			0.084394	23206982	0.084394	-7232626
0.033174	957011					0.034978	9383183			0.085643	23784197	0.085643	-698115
0.033674	9564342					0.035478	9383261			0.086892	24206053	0.086892	-680753
0.034173	9564204					0.035977	9383338			0.088142	24451538	0.088142	-6699548
0.034673	9578027					0.036477	9383416			0.089391	2453565	0.089391	-6665658
0.035173	9594886					0.036977	9383494			0.09064	24488955	0.09064	-6684852
0.035672	961552					0.037477	9383572			0.091889	24322893	0.091889	-6753004
0.036172	965254					0.037976	938365			0.093139	24066982	0.093139	-6863957
0.036672	971114					0.038476	9383728			0.094388	23719997	0.094388	-6992739
0.037171	9769958					0.038976	9383806			0.095637	23339493	0.095637	-7144354
0.037671	9818892					0.039475	9383883			0.096886	22915705	0.096886	-7330704
0.038171	9840601					0.039975	9383962			0.098136	22415169	0.098136	-7535136
0.03867	9845716					0.040475	9384027			0.099385	21873665	0.099385	-7754927
0.03917	9851866					0.040974	9384092			0.100634	21358507	0.100634	-7984748
0.03967	9853271					0.041474	9384157			0.101883	20825279	0.101883	-8201487
0.04017	9842647					0.041974	9384222			0.103133	20277519	0.103133	-8415362
0.040669	9820312					0.042473	9384287			0.104382	19785288	0.104382	-8630443
0.041169	9790494					0.042973	9384353			0.105631	19303047	0.105631	-8830407
0.041669	9760178					0.043473	9384418			0.10688	18816235	0.10688	-9025215
0.042168	9721688					0.043972	9384482			0.10813	18386459	0.10813	-9222681
0.042668	9666643					0.044472	9384548			0.109379	17977362	0.109379	-9400007
0.043168	9606442					0.044972	9384613			0.110628	17556768	0.110628	-9569419
0.043667	9546406					0.045472	9384681			0.111877	17175541	0.111877	-9735437
0.044167	9483229					0.045971	9384748			0.113127	16827522	0.113127	-9885981
0.044667	9451048					0.046471	9384816			0.114376	16483084	0.114376	-10030815
0.045166	943374					0.046971	9384017			0.115625	16165771	0.115625	-10173553
0.045666	9414644					0.04747	9380401			0.116874	158726	0.116874	-10296882
0.046166	9397413					0.04797	9378677			0.118124	15584234	0.118124	-10409575
0.046665	9388689					0.04847	9378445			0.119373	15319898	0.119373	-10518239
0.047165	9384017					0.048969	9378431			0.120622	15088187	0.120622	-10612274
0.047665	9380401					0.049469	9378135			0.121871	14865148	0.121871	-10700668
0.048165	9378677					0.049969	9377087			0.123121	14672572	0.123121	-10783584
0.048664	9378445					0.050468	9375746			0.12437	14518387	0.12437	-10856852
0.049164	9378431					0.050968	9376074			0.125619	1435932	0.125619	-10926719
0.049664	9378135					0.051468	9378327			0.126868	14201225	0.126868	-10992237
0.050163	9377087					0.051967	9382236			0.128118	14067436	0.128118	-11047194
0.050663	9375746					0.052467	9385641			0.129367	13935898	0.129367	-11102168
0.051163	9376074					0.052967	9385712			0.130616	13803244	0.130616	-11156398
0.051662	9378327					0.053467	9385782			0.131865	13696146	0.131865	-11204829
0.052162	9382236					0.053966	9385852			0.133114	13590099	0.133114	-11252221
0.052662	9386633					0.054466	9385921			0.134364	13481182	0.134364	-11299409
0.053161	939213					0.054966	9385992			0.135613	13382083	0.135613	-1133985
0.053661	9397322					0.055465	9386065			0.136862	13279415	0.136862	-11375136
0.054161	9401723					0.055965	9386137			0.138111	13183403	0.138111	-11409545
0.05466	9405832					0.056465	9386209			0.139361	13107754	0.139361	-11441234
0.05516	9409428					0.056964	9386281			0.14061	13025883	0.14061	-11470271
0.05566	9413254					0.057464	9386353			0.141859	12946073	0.141859	-11501803
0.05616	9417268					0.057964	9386426			0.143108	12881699	0.143108	-11536883
0.056659	9421946					0.058463	9386498			0.144358	12812365	0.144358	-11570507
0.057159	9426662					0.058963	938657			0.145607	12736961	0.145607	-11603627
0.057659	9429502					0.059463	9386642			0.146856	12676068	0.146856	-1163679
0.058158	943168					0.059962	9386715			0.148105	12610602	0.148105	-11664839
0.058658	9434738					0.060462	9386789			0.149355	12538048	0.149355	-1169103
0.059158	9437563					0.060962	9386864			0.150604	12465204	0.150604	-11718955
0.059657	9439585					0.061462	9386938			0.151853	12388354	0.151853	-11747649
0.060157	9441598					0.061961	9387012			0.153102	12306268	0.153102	-11777387
0.060657	9444169					0.062461	9387087			0.154352	12233262	0.154352	-11811381
0.061156	9447351					0.062961	938716			0.155601	12164104	0.155601	-11846863
0.061656	9450797					0.06346	9387235			0.15685	12087666	0.15685	-11879052
0.062156	9461708					0.06396	9387309			0.158099	12013818	0.158099	-11914104
0.062655	9478632					0.06446	9387383			0.159349	11947545	0.159349	-11949389
0.063155	9495786					0.064959	9387458			0.160598	11873865	0.160598	-11979373
0.063655	9512781					0.065459	9387534			0.161847	117963	0.161847	-12007494
0.064155	9544238					0.065959	9387609			0.163096	11723333	0.163096	-12038537
0.064654	9579514					0.066458	9387686			0.164346	1164701	0.164346	-12067834
0.065154	9614931					0.066958	9387761			0.165595	1156531	0.165595	-12099044
0.065654	9655914					0.067458	9387837			0.166844	11490039	0.166844	-12133135
0.066153	9711469					0.067957	9387914			0.168093	11418186	0.168093	-12168427
0.066653	977025					0.068457	9387989			0.169343	11350327	0.169343	-12204749
0.067153	9828088					0.068957	9388065			0.170592	11290317	0.170592	-12239224
0.067652	9917164					0.069457	9388141			0.171841	11224535	0.171841	-12268738
0.068152	10030196					0.069956	9388217			0.17309	111574	0.17309	-12294243
0.068652	10138912					0.070456	9388275			0.17434	11093984	0.17434	-12320045
0.069151	102444					0.070956	9388332			0.175589	11027357	0.175589	-12344354
0.069651	10433055					0.071455	9388391			0.176838	10954621	0.176838	-12370086
0.070151	10637987					0.071955	9388448			0.178087	10890299	0.178087	-12399813
0.07065	10835482					0.072455	9388506			0.179337	10828456	0.179337	-12432027
0.07115	11068313					0.072954	9388564			0.180586	10765719	0.180586	-12461213
0.07165	11402755					0.073454	9388621			0.181835	10706355	0.181835	-12488678
0.07215	11749003					0.073954	938868			0.183084	10647892	0.183084	-12511754
0.072649	12082867					0.074453	9388737			0.184334	1058794	0.184334	-12528686
0.073149	1251214					0.074953	9388795			0.185583	10534708	0.185583	-12546321
0.073649	13003967					0.075453	9388873			0.186832	10489665	0.186832	-1256531
0.074148	13455265					0.075952	9388952			0.188081	10438932	0.188081	-12584208
0.074648	13904725					0.076452	938903			0.189331	10395092	0.189331	-12602394
0.075148	1448856					0.076952	938911			0.19058	10362547	0.19058	-12622468
0.075647	15070237					0.077452	9389188			0.191829	103277	0.191829	-12641343
0.076147	15598895					0.077951	9389266			0.193078	10291887	0.193078	-12657533
0.076647	1614472					0.078451	9389345			0.194328	1026934	0.194328	-12670535
0.077146	1677791					0.078951	9389423			0.195577	1023918	0.195577	-12683082
0.077646	17315912					0.07945	9389503			0.196826	10204119	0.196826	-12696555
0.078146	17800072					0.07995	9389581			0.198075	10172412	0.198075	-12706784
0.078645	18339535					0.08045	9389661			0.199325	10137686	0.199325	-12716538
0.079145	18904104					0.080949	938974			0.200574	10103016	0.200574	-12727876
0.079645	19332937					0.081449	938982			0.201823	10080586	0.201823	-12742099
0.080145	19744423					0.081949	9389899			0.203072	10057806	0.203072	-12753448
0.080644	20224691					0.082448	9389979			0.204322	10036728	0.204322	-12766057
0.081144	20640358					0.082948	9390059			0.205571	10019053	0.205571	-1277965
0.081644	20964247					0.083448	9390139			0.20682	9999681	0.20682	-12791919
0.082143	21286209					0.083947	9390219			0.208069	9979801	0.208069	-12801225
0.082643	21636944					0.084447	9390298			0.209319	9966449	0.209319	-12806107
0.083143	21894464					0.084947	9390378			0.210568	9951055	0.210568	-12808349
0.083642	22116112					0.085447	9390438			0.211817	9929023	0.211817	-12813145
0.084142	22348846					0.085946	9390498			0.213066	99074	0.213066	-12821767
0.084642	22579576					0.086446	9390558			0.214316	988397	0.214316	-12830215
0.085141	22717678					0.086946	9390618			0.215565	9862024	0.215565	-12838111
0.085641	22848679					0.087445	9390678			0.216814	9845613	0.216814	-12848279
0.086141	22983835					0.087945	9390739			0.218063	983232	0.218063	-12857506
0.08664	230896					0.088445	93908			0.219313	9818241	0.219313	-12863888
0.08714	23150026					0.088944	939086			0.220562	9805469	0.220562	-12870983
0.08764	23203279					0.089444	939092			0.221811	9790802	0.221811	-12879949
0.08814	23240793					0.089944	939098			0.22306	97768	0.22306	-12886196
0.088639	23251024					0.090443	9391061			0.22431	9764224	0.22431	-1289153
0.089139	23248579					0.090943	9391143			0.225559	9754665	0.225559	-12895885
0.089639	23227131					0.091443	9391224			0.226808	9751307	0.226808	-1289848
0.090138	23189304					0.091942	9391306			0.228057	9748094	0.228057	-12903794
0.090638	23136377					0.092442	9391387			0.229307	9740607	0.229307	-12911275
0.091138	23082237					0.092942	9391468			0.230556	9729659	0.230556	-12917844
0.091637	22989691					0.093442	939155			0.231805	9718535	0.231805	-12924009
0.092137	22891249					0.093941	9391631			0.233054	9702364	0.233054	-12931561
0.092637	22791462					0.094441	9391713			0.234303	968278	0.234303	-12936842
0.093136	22678549					0.094941	9391794			0.235553	9667173	0.235553	-12940248
0.093636	22530481					0.09544	9391855			0.236802	9658055	0.236802	-12943821
0.094136	22404839					0.09594	9391916			0.238051	9649651	0.238051	-12947857
0.094635	22289806					0.09644	9391978			0.2393	964079	0.2393	-12949086
0.095135	22153498					0.096939	9392039			0.24055	9635159	0.24055	-12949728
0.095635	21994621					0.097439	93921			0.241799	9625991	0.241799	-12949818
0.096135	21840998					0.097939	9392161			0.243048	9620259	0.243048	-12947484
0.096634	21692583					0.098438	9392222			0.244297	9615602	0.244297	-12945466
0.097134	215198					0.098938	9392284			0.245547	9607208	0.245547	-1294709
0.097634	2133832					0.099438	9392345			0.246796	9601031	0.246796	-12951539
0.098133	21177553					0.099937	9392406			0.248045	9598321	0.248045	-12954437
0.098633	21020765					0.100437	9392468			0.249294	9590366	0.249294	-12959096
0.099133	20832838					0.100937	9392529			0.250544	9580869	0.250544	-12964804
0.099632	20647915					0.101437	9392591			0.251793	9577342	0.251793	-12968702
0.100132	20485121					0.101936	9392653			0.253042	9574389	0.253042	-12969278
0.100632	20307447					0.102436	9392715			0.254291	9563444	0.254291	-12972142
0.101131	2010442					0.102936	9392776			0.255541	9554916	0.255541	-12974585
0.101631	19926083					0.103435	9392838			0.25679	955086	0.25679	-12976709
0.102131	19768274					0.103935	93929			0.258039	9545072	0.258039	-12979452
0.10263	19590698					0.104435	9392961			0.259288	9536427	0.259288	-12982781
0.10313	19405676					0.104934	9393023			0.260538	9532777	0.260538	-12985701
0.10363	19239748					0.105434	9393106			0.261787	9532791	0.261787	-12988123
0.10413	19080269					0.105934	9393188			0.263036	9530409	0.263036	-12990808
0.104629	18896015					0.106433	9393271			0.264285	95292	0.264285	-12991687
0.105129	18722668					0.106933	9393354			0.265535	9530285	0.265535	-12990377
0.105629	18575682					0.107433	9393436			0.266784	9529685	0.266784	-12989198
0.106128	18419987					0.107932	9393519			0.268033	9526458	0.268033	-12990432
0.106628	18243465					0.108432	9393602			0.269282	9523617	0.269282	-12991183
0.107128	18097191					0.108932	9393685			0.270532	9520899	0.270532	-12989913
0.107627	17969927					0.109432	9393768			0.271781	9515267	0.271781	-12989644
0.108127	1782662					0.109931	9393851			0.27303	9506573	0.27303	-12990967
0.108627	17675972					0.110431	9393913			0.274279	9504525	0.274279	-12991658
0.109126	17544071					0.110931	9393975			0.275529	9504947	0.275529	-12993237
0.109626	1742119					0.11143	9394038			0.276778	9501608	0.276778	-12997439
0.110126	17274315					0.11193	93941			0.278027	9502654	0.278027	-13000551
0.110625	17133213					0.11243	9394162			0.279276	9507702	0.279276	-13003759
0.111125	17009584					0.112929	9394224			0.280526	9501888	0.280526	-13005465
0.111625	16887556					0.113429	9394286			0.281775	9494922	0.281775	-13004216
0.112125	16749104					0.113929	9394349			0.283024	949219	0.283024	-13003608
0.112624	16633415					0.114428	9394411			0.284273	9484551	0.284273	-13005057
0.113124	16532324					0.114928	9394473			0.285523	9473536	0.285523	-13005295
0.113624	16421404					0.115428	9394556			0.286772	9467891	0.286772	-13007085
0.114123	16300682					0.115927	939464			0.288021	9462541	0.288021	-13011959
0.114623	16197519					0.116427	9394723			0.28927	9460901	0.28927	-13017124
0.115123	1610338					0.116927	9394807			0.29052	9461907	0.29052	-13019351
0.115622	15994602					0.117427	939489			0.291769	9466438	0.291769	-13022209
0.116122	15891078					0.117926	9394973			0.293018	9470635	0.293018	-13025274
0.116622	1580499					0.118426	9395057			0.294267	9470397	0.294267	-1302699
0.117121	15720249					0.118926	939514			0.295517	9464336	0.295517	-13029162
0.117621	15621365					0.119425	9395224			0.296766	9455865	0.296766	-13034063
0.118121	15530455					0.119925	9395307			0.298015	9448524	0.298015	-13035618
0.11862	15451637					0.120425	9395369			0.299264	9440725	0.299264	-13036524
0.11912	15369455					0.120924	9395432			0.300514	9431851	0.300514	-13038251
0.11962	15279918					0.121424	9395494			0.301763	9423551	0.301763	-13039015
0.12012	15210951					0.121924	9395555			0.303012	9417109	0.303012	-13040051
0.120619	1514928					0.122423	9395618			0.304261	9409562	0.304261	-13043139
0.121119	15074655					0.122923	939568			0.305511	9404167	0.305511	-13044353
0.121619	14999053					0.123423	9395742			0.30676	9402295	0.30676	-13046007
0.122118	14937281					0.123922	9395804			0.308009	9399539	0.308009	-13047751
0.122618	14877756					0.124422	9395867			0.309258	9397756	0.309258	-13048463
0.123118	14811351					0.124922	9395929			0.310508	9395346	0.310508	-13048627
0.123617	14755215					0.125422	9396013			0.311757	9388739	0.311757	-13049853
0.124117	14708423					0.125921	9396096			0.313006	9384071	0.313006	-13052473
0.124617	1465856					0.126421	9396179			0.314255	9384759	0.314255	-13055488
0.125116	14602621					0.126921	9396263			0.315505	9382723	0.315505	-13058671
0.125616	14554941					0.12742	9396347			0.316754	9377911	0.316754	-13061673
0.126116	14510004					0.12792	939643			0.318003	9374977	0.318003	-13065118
0.126615	1445881					0.12842	9396513			0.319252	9367893	0.319252	-13068031
0.127115	14408757					0.128919	9396597			0.320502	93582	0.320502	-13070159
0.127615	14369471					0.129419	9396681			0.321751	9353116	0.321751	-13072831
0.128115	14333105					0.129919	9396764			0.323	9352132	0.323	-13075006
0.128614	14287352					0.130418	9396826			0.324249	9351577	0.324249	-13073416
0.129114	14244911					0.130918	9396888			0.325499	9350099	0.325499	-13072223
0.129614	1420717					0.131418	9396951			0.326748	9346949	0.326748	-13072984
0.130113	14166223					0.131917	9397013			0.327997	934298	0.327997	-13073957
0.130613	14117052					0.132417	9397075			0.329246	9338548	0.329246	-13074532
0.131113	14076166					0.132917	9397137			0.330496	9334496	0.330496	-13077541
0.131612	14038297					0.133417	9397199			0.331745	9327962	0.331745	-13079768
0.132112	13998141					0.133916	9397262			0.332994	9322192	0.332994	-13080256
0.132612	1395754					0.134416	9397324			0.334243	9318521	0.334243	-13080789
0.133111	1392614					0.134916	9397386			0.335492	9314888	0.335492	-1308357
0.133611	13895966					0.135415	9397427			0.336742	9307021	0.336742	-13084586
0.134111	13856909					0.135915	9397469			0.337991	9299461	0.337991	-13084284
0.13461	13820066					0.136415	939751			0.33924	929528	0.33924	-13084253
0.13511	13789396					0.136914	9397551			0.340489	9289035	0.340489	-13083827
0.13561	13757077					0.137414	9397593			0.341739	9280784	0.341739	-13084909
0.13611	13718926					0.137914	9397634			0.342988	9275293	0.342988	-13089035
0.136609	13689742					0.138413	9397675			0.344237	9273331	0.344237	-13093262
0.137109	13664539					0.138913	9397716			0.345486	9267817	0.345486	-13096999
0.137609	13637339					0.139413	9397758			0.346736	9261912	0.346736	-13099801
0.138108	13608455					0.139912	9397799			0.347985	9260558	0.347985	-13099258
0.138608	13582831					0.140412	9397882			0.349234	9263016	0.349234	-13100101
0.139108	13557606					0.140912	9397964			0.350483	9265259	0.350483	-1310141
0.139607	13522259					0.141411	9398047			0.351733	9267959	0.351733	-13101645
0.140107	13489626					0.141911	939813			0.352982	9268768	0.352982	-13104387
0.140607	13463013					0.142411	9398213			0.354231	9262742	0.354231	-13110367
0.141106	13436302					0.142911	9398296			0.35548	9252871	0.35548	-13114655
0.141606	13406999					0.14341	9398379			0.35673	9242767	0.35673	-13115113
0.142106	13384012					0.14391	9398462			0.357979	9232251	0.357979	-1311764
0.142605	1336331					0.14441	9398545			0.359228	9224908	0.359228	-13120317
0.143105	13339558					0.144909	9398628			0.360477	9221894	0.360477	-13122543
0.143605	13313425					0.145409	9398711			0.361727	9221791	0.361727	-13122349
0.144105	13291126					0.145909	9398793			0.362976	9223527	0.362976	-13123644
0.144604	13268906					0.146408	9398876			0.364225	922487	0.364225	-13124256
0.145104	13239351					0.146908	9398958			0.365474	922425	0.365474	-13123346
0.145604	13213511					0.147408	9399041			0.366724	9219663	0.366724	-13121801
0.146103	13194316					0.147907	9399124			0.367973	9212652	0.367973	-1312075
0.146603	13173965					0.148407	9399206			0.369222	9204611	0.369222	-13121281
0.147103	13147602					0.148907	9399289			0.370471	919622	0.370471	-13122264
0.147602	13124658					0.149406	9399371			0.371721	9190186	0.371721	-13120842
0.148102	13103734					0.149906	9399454			0.37297	9188195	0.37297	-13118033
0.148602	13081064					0.150406	9399536			0.374219	9186499	0.374219	-13115792
0.149101	13055395					0.150906	9399618			0.375468	9181194	0.375468	-13113151
0.149601	13030346					0.151405	93997			0.376718	9176282	0.376718	-13111667
0.150101	13007279					0.151905	9399782			0.377967	9175211	0.377967	-13113497
0.1506	1298114					0.152405	9399864			0.379216	9176911	0.379216	-13116849
0.1511	12953379					0.152904	9399947			0.380465	9178217	0.380465	-13120738
0.1516	1292947					0.153404	9400029			0.381715	9178062	0.381715	-13124667
0.1521	12907457					0.153904	9400111			0.382964	9174694	0.382964	-13126844
0.152599	12880711					0.154403	9400193			0.384213	9166019	0.384213	-13130365
0.153099	12853323					0.154903	9400275			0.385462	9154426	0.385462	-13133518
0.153599	12830065					0.155403	9400316			0.386712	914668	0.386712	-13134018
0.154098	12805255					0.155902	9400356			0.387961	9144971	0.387961	-13132805
0.154598	1277484					0.156402	9400396			0.38921	9146442	0.38921	-13133551
0.155098	12744627					0.156902	9400437			0.390459	9147753	0.390459	-13133564
0.155597	12717111					0.157401	9400478			0.391709	9147828	0.391709	-13133455
0.156097	12687279					0.157901	9400518			0.392958	9144905	0.392958	-13136704
0.156597	12656288					0.158401	9400558			0.394207	91376	0.394207	-13143394
0.157096	12628317					0.158901	9400599			0.395456	9131205	0.395456	-13147062
0.157596	12601793					0.1594	940064			0.396706	912737	0.396706	-13148419
0.158096	12573287					0.1599	9400681			0.397955	9120958	0.397955	-13150365
0.158595	12547006					0.1604	9400762			0.399204	9116745	0.399204	-13151537
0.159095	12524983					0.160899	9400843			0.400453	911713	0.400453	-13150108
0.159595	1250092					0.161399	9400925			0.401703	911421	0.401703	-13149095
0.160094	12470345					0.161899	9401006			0.402952	9111764	0.402952	-13147175
0.160594	12443905					0.162398	9401087			0.404201	9114866	0.404201	-13146224
0.161094	12421966					0.162898	9401168			0.40545	9116096	0.40545	-1314509
0.161594	12397746					0.163398	9401249			0.4067	9113675	0.4067	-13144789
0.162093	12371856					0.163897	9401331			0.407949	9111529	0.407949	-13144752
0.162593	12348627					0.164397	9401412			0.409198	9106132	0.409198	-13145431
0.163093	12326339					0.164897	9401493			0.410447	909879	0.410447	-13144414
0.163592	12300304					0.165396	9401573			0.411697	9090977	0.411697	-13144935
0.164092	12274505					0.165896	9401654			0.412946	9083661	0.412946	-13147612
0.164592	12250334					0.166396	9401734			0.414195	9080052	0.414195	-13152398
0.165091	1222363					0.166896	9401815			0.415444	907834	0.415444	-1315482
0.165591	1219161					0.167395	9401896			0.416694	9076859	0.416694	-1315562
0.166091	12166395					0.167895	9401976			0.417943	9077402	0.417943	-13153913
0.16659	12145442					0.168395	9402057			0.419192	9080753	0.419192	-1314906
0.16709	12119582					0.168894	9402137			0.420441	9082651	0.420441	-13143463
0.16759	12091416					0.169394	9402218			0.421691	9080574	0.421691	-13140798
0.168089	12066338					0.169894	9402298			0.42294	9078963	0.42294	-13142338
0.168589	12040965					0.170393	9402378			0.424189	9079287	0.424189	-13145493
0.169089	12010245					0.170893	9402457			0.425438	9077023	0.425438	-13148837
0.169589	11980145					0.171393	9402537			0.426688	9072994	0.426688	-13152409
0.170088	11952205					0.171892	9402617			0.427937	9071162	0.427937	-13155905
0.170588	11922488					0.172392	9402697			0.429186	9068886	0.429186	-13158015
0.171088	11888935					0.172892	9402777			0.430435	9062062	0.430435	-1315722
0.171587	1186172					0.173391	9402857			0.431684	9054797	0.431684	-13157065
0.172087	11837203					0.173891	9402937			0.432934	9047583	0.432934	-13158223
0.172587	11809333					0.174391	9403016			0.434183	9040845	0.434183	-13158543
0.173086	1178173					0.174891	9403096			0.435432	9036355	0.435432	-13156211
0.173586	11759408					0.17539	9403135			0.436681	9035664	0.436681	-13154687
0.174086	11737493					0.17589	9403174			0.437931	9037926	0.437931	-13153589
0.174585	11709988					0.17639	9403214			0.43918	9041881	0.43918	-13153776
0.175085	11686186					0.176889	9403254			0.440429	9044031	0.440429	-13154714
0.175585	11665744					0.177389	9403293			0.441678	904479	0.441678	-1315658
0.176085	11643177					0.177889	9403332			0.442928	9043507	0.442928	-13161753
0.176584	11617441					0.178388	9403371			0.444177	9039845	0.444177	-13166645
0.177084	11597191					0.178888	9403411			0.445426	9037539	0.445426	-13165682
0.177584	11577778					0.179388	940345			0.446675	9037849	0.446675	-13165414
0.178083	11551238					0.179887	9403489			0.447925	9037848	0.447925	-13167659
0.178583	11523363					0.180387	9403567			0.449174	9034702	0.449174	-13166866
0.179083	11499137					0.180887	9403646			0.450423	9030914	0.450423	-13162846
0.179582	11474443					0.181386	9403725			0.451672	9025289	0.451672	-13161713
0.180082	11448474					0.181886	9403804			0.452922	9019767	0.452922	-13160822
0.180582	11427056					0.182386	9403882			0.454171	9015402	0.454171	-13161106
0.181081	11408198					0.182886	940396			0.45542	9015415	0.45542	-13161927
0.181581	11386359					0.183385	9404039			0.456669	9018696	0.456669	-13164097
0.182081	11361422					0.183885	9404118			0.457919	9022284	0.457919	-13165723
0.18258	11342046					0.184385	9404197			0.459168	9023042	0.459168	-13165442
0.18308	11323068					0.184884	9404275			0.460417	9020399	0.460417	-1316395
0.18358	11299434					0.185384	9404352			0.461666	9016136	0.461666	-1316528
0.184079	11278899					0.185884	940443			0.462916	9010433	0.462916	-13169096
0.184579	11264361					0.186383	9404508			0.464165	9001174	0.464165	-13172806
0.185079	11250066					0.186883	9404586			0.465414	8994048	0.465414	-13176007
0.185579	1123432					0.187383	9404663			0.466663	8990881	0.466663	-13177649
0.186078	1121981					0.187882	940474			0.467913	8990079	0.467913	-13177401
0.186578	11206167					0.188382	9404819			0.469162	8991146	0.469162	-1317753
0.187078	11190326					0.188882	9404896			0.470411	8995454	0.470411	-13178704
0.187577	11173405					0.189381	9404974			0.47166	8999953	0.47166	-13180233
0.188077	11162934					0.189881	9405051			0.47291	9000062	0.47291	-13180717
0.188577	11152135					0.190381	9405128			0.474159	8997341	0.474159	-13179786
0.189076	11135711					0.190881	9405205			0.475408	8992019	0.475408	-13177699
0.189576	11121128					0.19138	9405281			0.476657	8987372	0.476657	-13175555
0.190076	11109588					0.19188	9405357			0.477907	8987262	0.477907	-13174226
0.190575	11097316					0.19238	9405434			0.479156	8991056	0.479156	-13174258
0.191075	11083228					0.192879	9405511			0.480405	8995082	0.480405	-13175242
0.191575	11070197					0.193379	9405587			0.481654	8997725	0.481654	-13177054
0.192074	11057572					0.193879	9405663			0.482904	8998176	0.482904	-13179364
0.192574	11042651					0.194378	9405741			0.484153	8992688	0.484153	-13182229
0.193074	11026876					0.194878	9405817			0.485402	8982234	0.485402	-13183998
0.193574	11014052					0.195378	9405892			0.486651	8972532	0.486651	-13183983
0.194073	11000714					0.195877	9405969			0.487901	8966896	0.487901	-1318169
0.194573	10984066					0.196377	9406044			0.48915	8963254	0.48915	-13181174
0.195073	10969934					0.196877	940612			0.490399	8961993	0.490399	-13182808
0.195572	10958992					0.197376	9406196			0.491648	8965217	0.491648	-13185884
0.196072	10947234					0.197876	9406271			0.492898	8969247	0.492898	-13192391
0.196572	10934474					0.198376	9406347			0.494147	896918	0.494147	-13198734
0.197071	10923458					0.198876	9406423			0.495396	8965989	0.495396	-13196858
0.197571	10912732					0.199375	9406499			0.496645	8964052	0.496645	-1318975
0.198071	10900478					0.199875	9406574			0.497895	8961947	0.497895	-13183927
0.19857	10888159					0.200375	9406649			0.499144	8958757	0.499144	-1317869
0.19907	10878764					0.200874	9406723			0.500393	8957475	0.500393	-13174055
0.19957	10868983					0.201374	9406798			0.501642	8958983	0.501642	-13172295
0.200069	10857484					0.201874	9406873			0.502892	8960814	0.502892	-13172729
0.200569	10847865					0.202373	9406947			0.504141	8959476	0.504141	-13176531
0.201069	10840023					0.202873	9407022			0.50539	8956794	0.50539	-13180105
0.201569	10831718					0.203373	9407096			0.506639	895451	0.506639	-13183782
0.202068	10822586					0.203872	9407171			0.507889	8952732	0.507889	-13187676
0.202568	10815385					0.204372	9407246			0.509138	8951091	0.509138	-13191669
0.203068	10808747					0.204872	940732			0.510387	8951074	0.510387	-13191915
0.203567	10801495					0.205371	9407393			0.511636	8950246	0.511636	-13191278
0.204067	10793544					0.205871	9407467			0.512886	8947315	0.512886	-13190255
0.204567	10786031					0.206371	940754			0.514135	8944613	0.514135	-13189999
0.205066	10779432					0.206871	9407614			0.515384	8941957	0.515384	-13192117
0.205566	10771453					0.20737	9407688			0.516633	8939109	0.516633	-13194859
0.206066	10761953					0.20787	9407762			0.517883	893746	0.517883	-13197827
0.206565	10753347					0.20837	9407835			0.519132	8935782	0.519132	-13202315
0.207065	10745493					0.208869	9407908			0.520381	8931938	0.520381	-13203344
0.207565	10736565					0.209369	9407982			0.52163	8927847	0.52163	-13199307
0.208064	10727431					0.209869	9408055			0.52288	8925766	0.52288	-13193254
0.208564	10719627					0.210368	9408128			0.524129	892608	0.524129	-13188583
0.209064	10711823					0.210868	94082			0.525378	8928083	0.525378	-13186756
0.209564	10703209					0.211368	9408273			0.526627	8927733	0.526627	-13187069
0.210063	10694923					0.211867	9408345			0.527876	8923875	0.527876	-13192253
0.210563	10687347					0.212367	9408417			0.529126	8919761	0.529126	-1319964
0.211063	10679075					0.212867	9408489			0.530375	8917144	0.530375	-13201447
0.211562	10670569					0.213366	9408562			0.531624	8918375	0.531624	-13197736
0.212062	10663834					0.213866	9408634			0.532874	8925179	0.532874	-13194129
0.212562	10658124					0.214366	9408707			0.534123	8931652	0.534123	-13189474
0.213061	10651261					0.214866	9408779			0.535372	8932881	0.535372	-13185808
0.213561	10644407					0.215365	9408851			0.536621	8932548	0.536621	-13185947
0.214061	10638656					0.215865	9408921			0.53787	8927706	0.53787	-13186736
0.21456	10632588					0.216365	9408993			0.53912	8919897	0.53912	-13189688
0.21506	106254					0.216864	9409064			0.540369	8917442	0.540369	-13194687
0.21556	10618683					0.217364	9409136			0.541618	8919635	0.541618	-13198082
0.216059	1061264					0.217864	9409206			0.542867	8920189	0.542867	-13200525
0.216559	10604943					0.218363	9409278			0.544117	8921286	0.544117	-13204808
0.217059	10596166					0.218863	9409349			0.545366	8922591	0.545366	-13207682
0.217559	10588004					0.219363	940942			0.546615	8921801	0.546615	-13207239
0.218058	10580426					0.219862	9409492			0.547864	8918917	0.547864	-13204063
0.218558	10573493					0.220362	9409561			0.549114	8914362	0.549114	-13200852
0.219058	10567871					0.220862	9409632			0.550363	8910591	0.550363	-13199828
0.219557	10563203					0.221361	9409702			0.551612	8908249	0.551612	-13198572
0.220057	1055792					0.221861	9409772			0.552861	8906157	0.552861	-13197052
0.220557	1055145					0.222361	9409842			0.554111	8906225	0.554111	-13197947
0.221056	10546056					0.222861	9409912			0.55536	89084	0.55536	-13200768
0.221556	10541477					0.22336	9409983			0.556609	8908283	0.556609	-13201336
0.222056	1053679					0.22386	9410052			0.557858	8903726	0.557858	-13200523
0.222555	10532876					0.22436	9410122			0.559108	8899011	0.559108	-1319827
0.223055	10530794					0.224859	9410192			0.560357	8895008	0.560357	-13194199
0.223555	10529044					0.225359	9410261			0.561606	8890939	0.561606	-1318784
0.224054	1052612					0.225859	941033			0.562855	8888963	0.562855	-13183752
0.224554	10522163					0.226358	9410399			0.564105	8891521	0.564105	-13183017
0.225054	10517763					0.226858	9410468			0.565354	8894496	0.565354	-13185957
0.225554	10512891					0.227358	9410537			0.566603	8894371	0.566603	-13189724
0.226053	10507737					0.227857	9410605			0.567852	8892669	0.567852	-13195942
0.226553	10504203					0.228357	9410674			0.569102	8892722	0.569102	-13202235
0.227053	10501295					0.228857	9410744			0.570351	8893574	0.570351	-13205024
0.227552	10498113					0.229356	9410812			0.5716	889519	0.5716	-132056
0.228052	10494792					0.229856	9410881			0.572849	8892419	0.572849	-13207639
0.228552	10491515					0.230356	9410949			0.574099	8890244	0.574099	-13209848
0.229051	10488347					0.230856	9411016			0.575348	8888389	0.575348	-13210453
0.229551	10485396					0.231355	9411084			0.576597	8886357	0.576597	-13211597
0.230051	10483656					0.231855	9411152			0.577846	8883245	0.577846	-13213693
0.23055	10482628					0.232355	9411219			0.579096	8880484	0.579096	-13213615
0.23105	10480377					0.232854	9411286			0.580345	8882659	0.580345	-13210644
0.23155	10476479					0.233354	9411354			0.581594	8885446	0.581594	-13207324
0.232049	10472895					0.233854	9411422			0.582843	8886181	0.582843	-13207588
0.232549	1046946					0.234353	9411489			0.584093	8885122	0.584093	-1321077
0.233049	1046555					0.234853	9411557			0.585342	8884761	0.585342	-13213009
0.233549	10461544					0.235353	9411624			0.586591	8883825	0.586591	-13213923
0.234048	10457782					0.235852	941169			0.58784	887882	0.58784	-13214741
0.234548	10453953					0.236352	9411757			0.58909	8874243	0.58909	-13212396
0.235048	10447229					0.236852	9411823			0.590339	8874481	0.590339	-13207724
0.235547	10439859					0.237351	941189			0.591588	8875565	0.591588	-13205972
0.236047	10432354					0.237851	9411956			0.592837	8875999	0.592837	-13208526
0.236547	10424649					0.238351	9412023			0.594087	8879527	0.594087	-13209621
0.237046	10416526					0.238851	9412089			0.595336	888287	0.595336	-13207746
0.237546	10411293					0.23935	9412155			0.596585	888272	0.596585	-13205156
0.238046	10406405					0.23985	9412222			0.597834	8883106	0.597834	-13203321
0.238545	10401737					0.24035	9412287			0.599084	8885709	0.599084	-13200518
0.239045	10397326					0.240849	9412353			0.600333	8884918	0.600333	-13197567
0.239545	10393427					0.241349	9412417			0.601582	8880013	0.601582	-13197708
0.240044	10389756					0.241849	9412482			0.602831	8874969	0.602831	-13199421
0.240544	10388074					0.242348	9412548			0.604081	8869548	0.604081	-13199298
0.241044	10388306					0.242848	9412613			0.60533	8861701	0.60533	-13196864
0.241544	10390115					0.243348	9412678			0.606579	8855853	0.606579	-13195534
0.242043	10391371					0.243847	9412743			0.607828	8853298	0.607828	-13195341
0.242543	10391654					0.244347	9412808			0.609078	8852868	0.609078	-13195578
0.243043	10392509					0.244847	9412873			0.610327	8853973	0.610327	-13197645
0.243542	10393452					0.245346	9412937			0.611576	8850636	0.611576	-13201656
0.244042	10393589					0.245846	9413001			0.612825	884812	0.612825	-1320275
0.244542	1039338					0.246346	9413065			0.614075	8850348	0.614075	-13201425
0.245041	10392961					0.246846	9413129			0.615324	8850386	0.615324	-13201094
0.245541	10392335					0.247345	9413193			0.616573	8844639	0.616573	-13202146
0.246041	10389098					0.247845	9413258			0.617822	8841371	0.617822	-13203928
0.24654	10384522					0.248345	9413321			0.619072	8841581	0.619072	-13208171
0.24704	10379004					0.248844	9413385			0.620321	8841241	0.620321	-1321258
0.24754	10374182					0.249344	9413449			0.62157	8842587	0.62157	-13213174
0.248039	10370714					0.249844	9413513			0.622819	8847113	0.622819	-13210602
0.248539	1036865					0.250343	9413576			0.624068	8854424	0.624068	-13208319
0.249039	10366642					0.250843	9413638			0.625318	8857254	0.625318	-13204659
0.249539	10363303					0.251343	9413701			0.626567	8855025	0.626567	-13200182
0.250038	10359468					0.251842	9413764			0.627816	8852741	0.627816	-1319892
0.250538	10356378					0.252342	9413826			0.629066	8851288	0.629066	-13198805
0.251038	10353506					0.252842	9413889			0.630315	8848169	0.630315	-13198587
0.251537	10352653					0.253341	9413952			0.631564	8842821	0.631564	-13200839
0.252037	10353405					0.253841	9414015			0.632813	8840069	0.632813	-13205487
0.252537	10355244					0.254341	9414077			0.634062	8838155	0.634062	-13207816
0.253036	10356802					0.254841	941414			0.635312	8836099	0.635312	-13210456
0.253536	10357663					0.25534	9414201			0.636561	8837052	0.636561	-13213058
0.254036	1035712					0.25584	9414263			0.63781	8840805	0.63781	-13212621
0.254535	10356071					0.25634	9414324			0.639059	8845693	0.639059	-13211344
0.255035	10353928					0.256839	9414386			0.640309	8850314	0.640309	-13211676
0.255535	10351352					0.257339	9414447			0.641558	8850246	0.641558	-13210841
0.256034	10350508					0.257839	9414508			0.642807	8849034	0.642807	-13208379
0.256534	10349762					0.258338	941457			0.644056	8848175	0.644056	-13206544
0.257034	10349213					0.258838	9414631			0.645306	8844609	0.645306	-13205709
0.257534	10348451					0.259338	9414693			0.646555	8839835	0.646555	-13204493
0.258033	10346697					0.259837	9414754			0.647804	8838537	0.647804	-13203332
0.258533	10343895					0.260337	9414814			0.649053	8838396	0.649053	-13203733
0.259033	1033994					0.260837	9414874			0.650303	8836855	0.650303	-13204707
0.259532	10334995					0.261336	9414935			0.651552	8835289	0.651552	-13205277
0.260032	10330509					0.261836	9414995			0.652801	8835687	0.652801	-13205543
0.260532	1032615					0.262336	9415055			0.65405	883932	0.65405	-13205863
0.261031	10321966					0.262836	9415115			0.6553	8841601	0.6553	-13206492
0.261531	10318795					0.263335	9415175			0.656549	8841234	0.656549	-13206061
0.262031	10316855					0.263835	9415236			0.657798	8841621	0.657798	-13205001
0.26253	10315518					0.264335	9415297			0.659047	8841432	0.659047	-13205153
0.26303	1031495					0.264834	9415357			0.660297	8839174	0.660297	-132045
[truncated: 43,137 more rows]

## Sheet: FigS1b_Bradford
Software Version	3.08.01
[truncated: 43 more rows]

[truncated: 10 more sheets: FigS9a_Energy_calculations, Fig3b, Fig3c, Fig3d, Fig3e, FigS2b, FigS5_RMSD, FigS5_CC, FigS6, FigS8]
